# Supplementary material for: The Late Orchid Catches the Bee: Frost Damage and Pollination Success in the Face of Global Warming in a European Terrestrial Orchid
Source: Ecol Evol. 2025 Jan 16;15(1):e70729. doi: 10.1002/ece3.70729 (PMC11739451; doi:10.1002/ece3.70729)
Supplement: Supplementary file 1 — Appendix S1. [file ECE3-15-e70729-s001.zip]

Archive with 7 entries (6 files):
- ece370729-sup-0001-AppendixS1/
- ece370729-sup-0001-AppendixS1/dataset orchids upload.xlsx
- ece370729-sup-0001-AppendixS1/ece370729-sup-0001-FigureS1.pdf
- ece370729-sup-0001-AppendixS1/phenology bee orchid upload.xlsx
- ece370729-sup-0001-AppendixS1/predicted frostdamage upload.xlsx
- ece370729-sup-0001-AppendixS1/sm_0001-Supinfo.docx
- ece370729-sup-0001-AppendixS1/temp flowering frost damage upload.xlsx
