# Supplementary material for: The Late Orchid Catches the Bee: Frost Damage and Pollination Success in the Face of Global Warming in a European Terrestrial Orchid
Source: Ecol Evol. 2025 Jan 16;15(1):e70729. doi: 10.1002/ece3.70729 (PMC11739451; doi:10.1002/ece3.70729)
Supplement: Supplementary file 1 — Appendix S1. [file ECE3-15-e70729-s001.zip › ece370729-sup-0001-AppendixS1/dataset orchids upload.xlsx]

## Sheet: dataset orchids review
Population	year	plant_no	day of year	flowered	no. fruits	fruits binary	no flowers	plant size	frost damage	comments	relativefruitset	lnrelative_fruitset	ZJahrestage_Blüte	frost damage binary
Erlinsbach	2021	105		0
Erlinsbach	2021	106		0
Erlinsbach	2021	107b		0
Erlinsbach	2021	108a		0
Erlinsbach	2021	108b		0
Erlinsbach	2021	110		0
Erlinsbach	2021	111		0
Erlinsbach	2021	112		0
Erlinsbach	2021	116		0
Erlinsbach	2021	117		0
Erlinsbach	2021	118		0
Erlinsbach	2021	120a		0
Erlinsbach	2021	120b		0
Erlinsbach	2021	124		0
Erlinsbach	2021	126		0
Erlinsbach	2021	128		0
Erlinsbach	2021	130		0
Erlinsbach	2021	131		0
Erlinsbach	2021	132		0
Erlinsbach	2021	133		0
Erlinsbach	2021	134		0
Erlinsbach	2021	135		0
Erlinsbach	2021	136		0
Erlinsbach	2021	137		0
Erlinsbach	2021	138		0
Erlinsbach	2021	139		0
Erlinsbach	2021	140		0
Erlinsbach	2021	141		0
Erlinsbach	2021	143		0
Erlinsbach	2021	148		0
Erlinsbach	2021	149		0
Erlinsbach	2021	151		0
Erlinsbach	2021	157		0
Erlinsbach	2021	158		0
Erlinsbach	2021	159		0
Erlinsbach	2021	160a		0
Erlinsbach	2021	160b		0
Erlinsbach	2021	161		0
Erlinsbach	2021	162a		0
Erlinsbach	2021	162b		0
Erlinsbach	2021	162c		0
Erlinsbach	2021	163		0
Erlinsbach	2021	167		0
Erlinsbach	2021	168		0
Erlinsbach	2021	169		0
Erlinsbach	2021	170		0
Erlinsbach	2021	172		0
Erlinsbach	2021	173		0
Erlinsbach	2021	174		0
Erlinsbach	2021	175		0
Erlinsbach	2021	176		0
Erlinsbach	2021	177		0
Erlinsbach	2021	178		0
Erlinsbach	2021	179		0
Erlinsbach	2021	184		0
Erlinsbach	2021	186c		0
Erlinsbach	2021	189		0
Erlinsbach	2021	190c		0
Erlinsbach	2021	195		0
Erlinsbach	2021	197b		0
Erlinsbach	2021	197c		0
Erlinsbach	2021	192	116	1	0	0	2				0	0	1.32091
Erlinsbach	2021	193b	128	1	0	0	1				0	0	2.55011
Erlinsbach	2021	165		0	0	0	0		2		0	0		0
Erlinsbach	2021	113	93	1	0	0	2		2		0	0	-1.03505	0
Erlinsbach	2021	115	93	1	0	0	1		2		0	0	-1.03505	0
Erlinsbach	2021	125	93	1	0	0	1		2		0	0	-1.03505	0
Erlinsbach	2021	142	93	1	0	0	3		2		0	0	-1.03505	0
Erlinsbach	2021	144	93	1	0	0	2		2		0	0	-1.03505	0
Erlinsbach	2021	145	93	1	0	0	2		2		0	0	-1.03505	0
Erlinsbach	2021	150	93	1			7	13	2				-1.03505	0
Erlinsbach	2021	103	98	1	0	0	1		2		0	0	-0.522887	0
Erlinsbach	2021	121	98	1	0	0	1		2		0	0	-0.522887	0
Erlinsbach	2021	129	98	1	0	0	2		2		0	0	-0.522887	0
Erlinsbach	2021	154	98	1	0	0	3		2		0	0	-0.522887	0
Erlinsbach	2021	156	98	1	0	0	5		2		0	0	-0.522887	0
Erlinsbach	2021	153a	98	1			7	25	2				-0.522887	0
Erlinsbach	2021	146	104	1	0	0	1		2		0	0	0.091713	0
Erlinsbach	2021	147	104	1	0	0	2		2		0	0	0.091713	0
Erlinsbach	2021	152	104	1	0	0	7	19.5	2		0	0	0.091713	0
Erlinsbach	2021	162	104	1	0	0	1		2		0	0	0.091713	0
Erlinsbach	2021	171	104	1	0	0	3		2		0	0	0.091713	0
Erlinsbach	2021	153b	104	1			2		2				0.091713	0
Erlinsbach	2021	114	109	1	0	0	3		2		0	0	0.60388	0
Erlinsbach	2021	180	116	1	0	0	5	24	2		0	0	1.32091	0
Erlinsbach	2021	186b	116	1	0	0	4	21	2		0	0	1.32091	0
Erlinsbach	2021	196	116	1	0	0	3	20	2		0	0	1.32091	0
Erlinsbach	2021	199	116	1	0	0	6	22	2		0	0	1.32091	0
Erlinsbach	2021	182	120	1	0	0	4	15	2		0	0	1.73065	0
Erlinsbach	2021	185	120	1	0	0	1	11	2		0	0	1.73065	0
Erlinsbach	2021	186a	120	1	0	0	4	19	2		0	0	1.73065	0
Erlinsbach	2021	188	120	1	0	0	5	23	2		0	0	1.73065	0
Erlinsbach	2021	191	120	1	0	0	2	15	2		0	0	1.73065	0
Erlinsbach	2021	193a	120	1	0	0	4	16	2		0	0	1.73065	0
Erlinsbach	2021	181	123	1	0	0	3	14	2		0	0	2.03795	0
Erlinsbach	2021	183	123	1	0	0	6	23	2		0	0	2.03795	0
Erlinsbach	2021	187	123	1	0	0	7	30	2		0	0	2.03795	0
Erlinsbach	2021	190b	123	1	0	0	4	11	2		0	0	2.03795	0
Erlinsbach	2021	197a	123	1	0	0	5	17	2		0	0	2.03795	0
Erlinsbach	2021	190a	128	1	0	0	2	16	2		0	0	2.55011	0
Erlinsbach	2021	194	128	1	0	0	3	16	2		0	0	2.55011	0
Erlinsbach	2021	123	90	1	0	0	2		1		0	0	-1.34235	1
Erlinsbach	2021	155	90	1	0	0	3		1		0	0	-1.34235	1
Erlinsbach	2021	101	93	1	0	0	2		1		0	0	-1.03505	1
Erlinsbach	2021	109a	93	1	0	0	2		1		0	0	-1.03505	1
Erlinsbach	2021	109b	93	1	0	0	3		1		0	0	-1.03505	1
Erlinsbach	2021	119	93	1	0	0	4		1		0	0	-1.03505	1
Erlinsbach	2021	164	93	1	0	0	2		1		0	0	-1.03505	1
Erlinsbach	2021	166	93	1	0	0	5		1		0	0	-1.03505	1
Erlinsbach	2021	100	98	1	0	0	3		1		0	0	-0.522887	1
Erlinsbach	2021	104	98	1	0	0	4		1		0	0	-0.522887	1
Erlinsbach	2021	107a	98	1	0	0	1		1		0	0	-0.522887	1
Erlinsbach	2021	122	104	1	0	0	1		1		0	0	0.091713	1
Erlinsbach	2021	127	104	1	0	0	1		1		0	0	0.091713	1
Erlinsbach	2021	102	109	1	0	0	1		1		0	0	0.60388	1
Feek	2021	240D		0	0	0	4	13			0	0
Feek	2021	249		0	0	0	4	12			0	0
Feek	2021	278		0	0	0	5				0	0
Feek	2021	1L		0			0
Feek	2021
Feek	2021
Feek	2021
Feek	2021
Feek	2021
Feek	2021
Feek	2021
Feek	2021
Feek	2021	115		0						689216/258720 4 m
Feek	2021
Feek	2021
Feek	2021
Feek	2021	232F		0
Feek	2021
Feek	2021
Feek	2021
Feek	2021
Feek	2021
Feek	2021
Feek	2021	234E		0
Feek	2021
Feek	2021	237		0
Feek	2021
Feek	2021
Feek	2021
Feek	2021
Feek	2021
Feek	2021
Feek	2021	239F		0
Feek	2021
Feek	2021
Feek	2021
Feek	2021
Feek	2021	250B		0			0
Feek	2021	251		0
Feek	2021	253		0
Feek	2021	254		0
Feek	2021	258		0
Feek	2021	259		0
Feek	2021
Feek	2021	262		0			0
Feek	2021
Feek	2021
Feek	2021
Feek	2021
Feek	2021	270		0
Feek	2021	272		0
Feek	2021	273		0
Feek	2021	274		0
Feek	2021
Feek	2021
Feek	2021
Feek	2021
Feek	2021	287E		0
Feek	2021	291		0						steht die wo anders?
Feek	2021	3	109	1									0.60388
Feek	2021	245C	111	1									0.808747
Feek	2021	16C	113	1									1.01361
Feek	2021	16D	113	1						geknickt			1.01361
Feek	2021	123A	113	1									1.01361
Feek	2021	123B	113	1									1.01361
Feek	2021	230A	113	1									1.01361
Feek	2021	230B	113	1									1.01361
Feek	2021	231	113	1									1.01361
Feek	2021	232A	113	1									1.01361
Feek	2021	232B	113	1									1.01361
Feek	2021	236	113	1									1.01361
Feek	2021	239E	113	1									1.01361
Feek	2021	239G	113	1									1.01361
Feek	2021	243B	113	1						vertrocknet			1.01361
Feek	2021	245A	113	1									1.01361
Feek	2021	256B	113	1									1.01361
Feek	2021	261	113	1									1.01361
Feek	2021	276	113	1						neu erfasst			1.01361
Feek	2021	17D	116	1	0	0	0				0	0	1.32091
Feek	2021	8	116	1									1.32091
Feek	2021	16A	116	1									1.32091
Feek	2021	16B	116	1									1.32091
Feek	2021	16E	116	1									1.32091
Feek	2021	16F	116	1						geknickt			1.32091
Feek	2021	232C	116	1									1.32091
Feek	2021	232D	116	1									1.32091
Feek	2021	232E	116	1									1.32091
Feek	2021	234C	116	1									1.32091
Feek	2021	255	116	1									1.32091
Feek	2021	256A	116	1						eingezogen			1.32091
Feek	2021	260	116	1									1.32091
Feek	2021	279	116	1									1.32091
Feek	2021	282	116	1									1.32091
Feek	2021	235	118	1						verkrüppelt			1.52578
Feek	2021	243C	118	1									1.52578
Feek	2021	245B	118	1									1.52578
Feek	2021	245D	118	1									1.52578
Feek	2021	267	118	1									1.52578
Feek	2021	271	118	1									1.52578
Feek	2021	292	118	1									1.52578
Feek	2021	15	120	1									1.73065
Feek	2021	233A	120	1									1.73065
Feek	2021	233B	120	1									1.73065
Feek	2021	244B	120	1									1.73065
Feek	2021	287D	120	1									1.73065
Feek	2021	293	120	1									1.73065
Feek	2021	243A	123	1						vertrocknet			2.03795
Feek	2021	207	103	1	0	0	4	12	2		0	0	-0.0107204	0
Feek	2021	223	103	1	0	0	1	6	2		0	0	-0.0107204	0
Feek	2021	224	105	1	0	0	4	26	2		0	0	0.194146	0
Feek	2021	4A	109	1	0	0	3	14	2		0	0	0.60388	0
Feek	2021	226	109	1	0	0	5	23	2		0	0	0.60388	0
Feek	2021	241B	109	1	0	0	3	15	2		0	0	0.60388	0
Feek	2021	10	111	1	0	0	2	8	2		0	0	0.808747	0
Feek	2021	201	111	1	0	0	6	20	2		0	0	0.808747	0
Feek	2021	239D	111	1	0	0	4	17	2		0	0	0.808747	0
Feek	2021	268	111	1	0	0	6	16	2		0	0	0.808747	0
Feek	2021	5	111	1	1	1	3	14	2		11.6279	2.53591	0.808747	0
Feek	2021	2	113	1	0	0	6	26	2		0	0	1.01361	0
Feek	2021	13	113	1	0	0	5	23	2		0	0	1.01361	0
Feek	2021	21A	113	1	0	0	3	10	2		0	0	1.01361	0
Feek	2021	21B	113	1	0	0	2	7	2		0	0	1.01361	0
Feek	2021	22	113	1	0	0	3	14	2		0	0	1.01361	0
Feek	2021	23	113	1	0	0	1	10	2		0	0	1.01361	0
Feek	2021	24	113	1	0	0	5	25	2		0	0	1.01361	0
Feek	2021	200	113	1	0	0	4	20	2		0	0	1.01361	0
Feek	2021	211	113	1	0	0	3	6	2		0	0	1.01361	0
Feek	2021	220	113	1	0	0	3	11	2		0	0	1.01361	0
Feek	2021	228B	113	1	0	0	2	15	2		0	0	1.01361	0
Feek	2021	234A	113	1	0	0	4	21	2		0	0	1.01361	0
Feek	2021	234B	113	1	0	0	4	15	2		0	0	1.01361	0
Feek	2021	238A	113	1	0	0	3	15	2		0	0	1.01361	0
Feek	2021	239A	113	1	0	0	5	20	2		0	0	1.01361	0
Feek	2021	241A	113	1	0	0	6	15	2		0	0	1.01361	0
Feek	2021	241C	113	1	0	0	4	20	2		0	0	1.01361	0
Feek	2021	250A	113	1	0	0	10	34	2		0	0	1.01361	0
Feek	2021	269A	113	1	0	0	5	16	2		0	0	1.01361	0
Feek	2021	269C	113	1	0	0	5	19	2		0	0	1.01361	0
Feek	2021	298	113	1	0	0	5	28	2		0	0	1.01361	0
Feek	2021	299	113	1	0	0	3	10	2		0	0	1.01361	0
Feek	2021	206	113	1	1	1	3	13	2		11.6279	2.53591	1.01361	0
Feek	2021	228A	113	1	1	1	3	20	2		11.6279	2.53591	1.01361	0
Feek	2021	27	113	1			5	19	2	extrem weit unten			1.01361	0
Feek	2021	1A	116	1	0	0	3	18	2		0	0	1.32091	0
Feek	2021	1B	116	1	0	0	2	17	2		0	0	1.32091	0
Feek	2021	1C	116	1	0	0	3	16	2		0	0	1.32091	0
Feek	2021	1D	116	1	0	0	4	14	2		0	0	1.32091	0
Feek	2021	1E	116	1	0	0	5	16	2		0	0	1.32091	0
Feek	2021	1F	116	1	0	0	4	15	2	eingezogen	0	0	1.32091	0
Feek	2021	1G	116	1	0	0	4	14	2		0	0	1.32091	0
Feek	2021	1H	116	1	0	0	2	10	2		0	0	1.32091	0
Feek	2021	1I	116	1	0	0	3	15	2		0	0	1.32091	0
Feek	2021	1N	116	1	0	0	3	10	2		0	0	1.32091	0
Feek	2021	4B	116	1	0	0	5	17	2		0	0	1.32091	0
Feek	2021	4C	116	1	0	0	6	15	2		0	0	1.32091	0
Feek	2021	12	116	1	0	0	4	20	2		0	0	1.32091	0
Feek	2021	17A	116	1	0	0	4	19	2		0	0	1.32091	0
Feek	2021	28	116	1	0	0	5	20	2		0	0	1.32091	0
Feek	2021	101	116	1	0	0	3	10	2		0	0	1.32091	0
Feek	2021	205	116	1	0	0	3	11	2		0	0	1.32091	0
Feek	2021	214	116	1	0	0	2	6	2		0	0	1.32091	0
Feek	2021	216B	116	1	0	0	2	10	2		0	0	1.32091	0
Feek	2021	218	116	1	0	0	3	18	2		0	0	1.32091	0
Feek	2021	234D	116	1	0	0	5	22	2		0	0	1.32091	0
Feek	2021	238C	116	1	0	0	3	17	2		0	0	1.32091	0
Feek	2021	239B	116	1	0	0	4	20	2		0	0	1.32091	0
Feek	2021	239C	116	1	0	0	3	16	2		0	0	1.32091	0
Feek	2021	248B	116	1	0	0	6	23	2		0	0	1.32091	0
Feek	2021	248D	116	1	0	0	3	14	2		0	0	1.32091	0
Feek	2021	257	116	1	0	0	6	22	2		0	0	1.32091	0
Feek	2021	263	116	1	0	0	4	14	2		0	0	1.32091	0
Feek	2021	264	116	1	0	0	5	22	2		0	0	1.32091	0
Feek	2021	265	116	1	0	0	5	12	2		0	0	1.32091	0
Feek	2021	266	116	1	0	0	4	16	2		0	0	1.32091	0
Feek	2021	269B	116	1	0	0	4	16	2		0	0	1.32091	0
Feek	2021	281A	116	1	0	0	6	26	2		0	0	1.32091	0
Feek	2021	284C	116	1	0	0	8	25	2	abgestorben	0	0	1.32091	0
Feek	2021	285	116	1	0	0	7	19	2		0	0	1.32091	0
Feek	2021	286	116	1	0	0	5	18	2		0	0	1.32091	0
Feek	2021	1K	116	1	1	1	5	19	2		11.6279	2.53591	1.32091	0
Feek	2021	216A	116	1	1	1	5	23	2		11.6279	2.53591	1.32091	0
Feek	2021	248A	116	1	1	1	5	24	2		11.6279	2.53591	1.32091	0
Feek	2021	281B	116	1	1	1	5	26	2		11.6279	2.53591	1.32091	0
Feek	2021	17B	118	1	0	0	3	16	2		0	0	1.52578	0
Feek	2021	17C	118	1	0	0	4	15	2		0	0	1.52578	0
Feek	2021	234F	118	1	0	0	5	19	2		0	0	1.52578	0
Feek	2021	235D	118	1	0	0	5	20	2		0	0	1.52578	0
Feek	2021	238B	118	1	0	0	3	10	2		0	0	1.52578	0
Feek	2021	248C	118	1	0	0	2	10	2	eingezogen	0	0	1.52578	0
Feek	2021	248E	118	1	0	0	4	16	2		0	0	1.52578	0
Feek	2021	249	118	1	0	0	4	13	2		0	0	1.52578	0
Feek	2021	252A	118	1	0	0	3	13	2		0	0	1.52578	0
Feek	2021	252B	118	1	0	0	3	14	2		0	0	1.52578	0
Feek	2021	277	118	1	0	0	6	26	2	abgefressen	0	0	1.52578	0
Feek	2021	283	118	1	0	0	3	17	2		0	0	1.52578	0
Feek	2021	284A	118	1	0	0	3	16	2		0	0	1.52578	0
Feek	2021	287A	118	1	0	0	6	21	2		0	0	1.52578	0
Feek	2021	280	118	1	2	1	5	25	2		23.2558	3.18866	1.52578	0
Feek	2021	281C	118	1			6	20	2				1.52578	0
Feek	2021	222A	120	1	0	0	4	27	2		0	0	1.73065	0
Feek	2021	222B	120	1	0	0	4	25	2		0	0	1.73065	0
Feek	2021	227A	120	1	0	0	2	8	2		0	0	1.73065	0
Feek	2021	284B	120	1	0	0	3	14	2	abgestorben	0	0	1.73065	0
Feek	2021	287B	120	1	0	0	6	20	2		0	0	1.73065	0
Feek	2021	287C	120	1	0	0	3	15	2		0	0	1.73065	0
Feek	2021	208		0					1					1
Feek	2021	210		0					1					1
Feek	2021	215		0					1					1
Feek	2021	221		0					1					1
Feek	2021	229		0					1					1
Feek	2021	242B		0			0		1	vertrocknet				1
Feek	2021	242C		0			0		1	vertrocknet				1
Feek	2021	6	111	1					1				0.808747	1
Feek	2021	7	111	1					1				0.808747	1
Feek	2021	11	111	1					1				0.808747	1
Feek	2021	209	111	1					1				0.808747	1
Feek	2021	217	111	1					1				0.808747	1
Feek	2021	240A	113	1	0	0	6	15	1	erfroren	0	0	1.01361	1
Feek	2021	18	113	1					1				1.01361	1
Feek	2021	19	113	1					1				1.01361	1
Feek	2021	20A	113	1					1				1.01361	1
Feek	2021	25	113	1					1				1.01361	1
Feek	2021	26A	113	1					1				1.01361	1
Feek	2021	26B	113	1					1				1.01361	1
Feek	2021	204	113	1					1				1.01361	1
Feek	2021	212	113	1					1				1.01361	1
Feek	2021	216	113	1					1				1.01361	1
Feek	2021	225	113	1					1				1.01361	1
Feek	2021	242A	113	1			0		1				1.01361	1
Feek	2021	246	113	1					1	erfroren			1.01361	1
Feek	2021	247	113	1					1				1.01361	1
Feek	2021	240B	116	1	0	0	5	14	1	erfroren	0	0	1.32091	1
Feek	2021	240C	116	1	0	0	3	10	1	erfroren	0	0	1.32091	1
Feek	2021	248F	116	1	0	0	3	9	1		0	0	1.32091	1
Feek	2021	288	116	1	0	0	4	16	1	Frostschaden	0	0	1.32091	1
Feek	2021	20B	116	1					1				1.32091	1
Feek	2021	202	116	1					1				1.32091	1
Feek	2021	275	116	1					1				1.32091	1
Feek	2021	289	116	1					1	Frostschaden			1.32091	1
Feek	2021	203	118	1					1				1.52578	1
Feek	2021	210	118	1					1				1.52578	1
Feek	2021	295A	118	1					1				1.52578	1
Feek	2021	295B	118	1					1				1.52578	1
Feek	2021	295C	118	1					1				1.52578	1
Feek	2021	213	120	1					1				1.73065	1
Feek	2021	219	120	1					1				1.73065	1
Feek	2021	227B	120	1					1				1.73065	1
Feek	2021	244A	120	1					1	erfroren			1.73065	1
Feek	2021	294	120	1					1	Frostschaden			1.73065	1
Feek	2021		102						99					99
Feek	2021		124						99					99
Feek	2021		125						99					99
Küttingen	2021	616		0
Küttingen	2021	633		0	0	0	6	25	2		0	0		0
Küttingen	2021	637		0	0	0	8	33	2		0	0		0
Küttingen	2021	658		0	0	0	7	28	2		0	0		0
Küttingen	2021	664		0					2					0
Küttingen	2021	666		0					2					0
Küttingen	2021	606	104	1	0	0	6	20	2		0	0	0.091713	0
Küttingen	2021	617	104	1	0	0	7	20	2		0	0	0.091713	0
Küttingen	2021	650	108	1	0	0	7	27	2		0	0	0.501447	0
Küttingen	2021	670	108	1	0	0	7	24	2		0	0	0.501447	0
Küttingen	2021	691	108	1	0	0	5	22	2		0	0	0.501447	0
Küttingen	2021	609	110	1	0	0	3	9	2		0	0	0.706313	0
Küttingen	2021	603	110	1			4		2				0.706313	0
Küttingen	2021	692	112	1	0	0	7	19	2		0	0	0.91118	0
Küttingen	2021	696	112	1	0	0	4	22	2		0	0	0.91118	0
Küttingen	2021	699	112	1	0	0	5	25	2		0	0	0.91118	0
Küttingen	2021	634	114	1	0	0	7	29	2		0	0	1.11605	0
Küttingen	2021	630	115	1	0	0	6	21	2		0	0	1.21848	0
Küttingen	2021	636	115	1	0	0	6	27	2		0	0	1.21848	0
Küttingen	2021	638	115	1	0	0	4	22	2		0	0	1.21848	0
Küttingen	2021	653	115	1	0	0	8	38	2		0	0	1.21848	0
Küttingen	2021	654	115	1	0	0	6	30	2		0	0	1.21848	0
Küttingen	2021	667	115	1	0	0	4	20	2		0	0	1.21848	0
Küttingen	2021	682	115	1	1	1	2		2		23.2558	3.18866	1.21848	0
Küttingen	2021	693	117	1	0	0	5	22	2		0	0	1.42335	0
Küttingen	2021	619		0					1					1
Küttingen	2021	627		0					1					1
Küttingen	2021	628		0					1					1
Küttingen	2021	631		0					1					1
Küttingen	2021	640		0					1					1
Küttingen	2021	641		0					1					1
Küttingen	2021	645		0					1					1
Küttingen	2021	648		0					1					1
Küttingen	2021	649		0					1					1
Küttingen	2021	652		0					1					1
Küttingen	2021	655		0					1					1
Küttingen	2021	657		0					1					1
Küttingen	2021	661		0					1					1
Küttingen	2021	671		0					1					1
Küttingen	2021	675		0					1					1
Küttingen	2021	679		0					1					1
Küttingen	2021	680		0					1					1
Küttingen	2021	681		0					1					1
Küttingen	2021	683		0					1					1
Küttingen	2021	684		0					1					1
Küttingen	2021	685		0					1					1
Küttingen	2021	686		0					1					1
Küttingen	2021	687		0					1					1
Küttingen	2021	694		0					1					1
Küttingen	2021	695		0					1					1
Küttingen	2021	697		0					1					1
Küttingen	2021	698		0					1					1
Küttingen	2021	610	88	1					1				-1.54722	1
Küttingen	2021	625	91	1					1				-1.23992	1
Küttingen	2021	600	93	1	0	0			1		0	0	-1.03505	1
Küttingen	2021	614	93	1					1				-1.03505	1
Küttingen	2021	621	93	1					1				-1.03505	1
Küttingen	2021	629	93	1					1				-1.03505	1
Küttingen	2021	635	93	1					1				-1.03505	1
Küttingen	2021	623	95	1					1				-0.830188	1
Küttingen	2021	626	95	1					1				-0.830188	1
Küttingen	2021	620	97	1					1				-0.625321	1
Küttingen	2021	624	97	1					1				-0.625321	1
Küttingen	2021	663	97	1					1				-0.625321	1
Küttingen	2021	677	97	1					1				-0.625321	1
Küttingen	2021	678	97	1					1				-0.625321	1
Küttingen	2021	622	99	1					1				-0.420454	1
Küttingen	2021	665	99	1					1				-0.420454	1
Küttingen	2021	601	104	1					1				0.091713	1
Küttingen	2021	602	104	1					1				0.091713	1
Küttingen	2021	611	104	1					1				0.091713	1
Küttingen	2021	618	104	1					1				0.091713	1
Küttingen	2021	642	104	1					1				0.091713	1
Küttingen	2021	643	104	1					1				0.091713	1
Küttingen	2021	651	104	1			4		1				0.091713	1
Küttingen	2021	659	104	1					1				0.091713	1
Küttingen	2021	672	104	1					1				0.091713	1
Küttingen	2021	673	104	1					1				0.091713	1
Küttingen	2021	676	104	1					1				0.091713	1
Küttingen	2021	604	106	1					1				0.29658	1
Küttingen	2021	608	106	1					1				0.29658	1
Küttingen	2021	674	106	1					1				0.29658	1
Küttingen	2021	688	106	1					1				0.29658	1
Küttingen	2021	660	110	1	0	0	4		1		0	0	0.706313	1
Küttingen	2021	615	110	1			4		1				0.706313	1
Küttingen	2021	605	112	1					1				0.91118	1
Küttingen	2021	607	112	1					1				0.91118	1
Küttingen	2021	612	112	1					1				0.91118	1
Küttingen	2021	644	112	1					1				0.91118	1
Küttingen	2021	689	112	1					1				0.91118	1
Küttingen	2021	690	112	1					1				0.91118	1
Küttingen	2021	639	115	1					1				1.21848	1
Küttingen	2021	647	116	1					1				1.32091	1
Küttingen	2021	668	118	1					1				1.52578	1
Küttingen	2021	613	126	1					1				2.34525	1
Küttingen	2021	646	126	1					1				2.34525	1
Küttingen	2021	658	129	1					1				2.65255	1
Küttingen	2021	656	131	1					1				2.85741	1
Küttingen	2021		96
Küttingen	2021		127
Küttingen	2021		130
Küttingen	2021		132
Küttingen	2021		133
Schluu	2021	315		0	3	1	3	19	2	neu gesteckt, 06.06.21	9.375	2.3394		0
Schluu	2021	301 b		0					2	abgebrochen				0
Schluu	2021	302		0					2	R				0
Schluu	2021	303		0					2	R				0
Schluu	2021	304		0					2	R				0
Schluu	2021	308		0					2					0
Schluu	2021	309		0					2					0
Schluu	2021	320		0					2					0
Schluu	2021	329		0					2					0
Schluu	2021	336		0					2	verfault				0
Schluu	2021	342		0			0		2					0
Schluu	2021	343		0			0		2					0
Schluu	2021	348		0					2					0
Schluu	2021	390	92	1	0	0	3		2	welk, krumm, gecknickt	0	0	-1.13749	0
Schluu	2021	393	92	1	0	0	2		2	verfault	0	0	-1.13749	0
Schluu	2021	394	92	1	0	0	5	19	2		0	0	-1.13749	0
Schluu	2021	395 b	92	1	0	0	3		2	geknickt, verwelkt	0	0	-1.13749	0
Schluu	2021	395 d	92	1	0	0	3		2	verwelkt	0	0	-1.13749	0
Schluu	2021	396	92	1	0	0	3		2	verwelkt	0	0	-1.13749	0
Schluu	2021	397	92	1	0	0	4		2	verwelkt	0	0	-1.13749	0
Schluu	2021	398	92	1	0	0	4		2	abgefressen	0	0	-1.13749	0
Schluu	2021	399	92	1	0	0	3		2	verwelkt	0	0	-1.13749	0
Schluu	2021	359	95	1	0	0	1		2	verblüht, verfault	0	0	-0.830188	0
Schluu	2021	366	95	1	0	0	5	12.5	2		0	0	-0.830188	0
Schluu	2021	331	99	1	0	0	3	10	2	verfault	0	0	-0.420454	0
Schluu	2021	353	99	1	0	0	2		2	verfault, weg	0	0	-0.420454	0
Schluu	2021	354	99	1	0	0	3		2	verfault, weg	0	0	-0.420454	0
Schluu	2021	370 a	99	1	0	0	3	14	2		0	0	-0.420454	0
Schluu	2021	370 b	99	1	0	0	4	12.5	2		0	0	-0.420454	0
Schluu	2021	371	99	1	0	0	2		2	welk	0	0	-0.420454	0
Schluu	2021	373	99	1	0	0	7	25	2	geknickt	0	0	-0.420454	0
Schluu	2021	374 a	99	1	0	0	2	0	2	verfault, weg	0	0	-0.420454	0
Schluu	2021	374 c	99	1	0	0	3		2	geköpft, weg	0	0	-0.420454	0
Schluu	2021	376	99	1	0	0	3		2	welk, verfault	0	0	-0.420454	0
Schluu	2021	377	99	1	0	0	2		2	welk, verfault	0	0	-0.420454	0
Schluu	2021	378	99	1	0	0	2		2	verfault	0	0	-0.420454	0
Schluu	2021	379 a	99	1	0	0	2		2	welk	0	0	-0.420454	0
Schluu	2021	379 b	99	1	0	0	2		2	welk	0	0	-0.420454	0
Schluu	2021	379 c	99	1	0	0	3		2	welk	0	0	-0.420454	0
Schluu	2021	395 a	99	1	0	0	3		2	verwelkt	0	0	-0.420454	0
Schluu	2021	395 c	99	1	0	0	3		2	verwelkt	0	0	-0.420454	0
Schluu	2021	310	104	1	0	0	3	3	2		0	0	0.091713	0
Schluu	2021	318	104	1	0	0	1		2	verfault / weg	0	0	0.091713	0
Schluu	2021	319	104	1	0	0	4	21	2		0	0	0.091713	0
Schluu	2021	322	104	1	0	0	5	21	2		0	0	0.091713	0
Schluu	2021	324	104	1	0	0	6	16	2		0	0	0.091713	0
Schluu	2021	325	104	1	0	0	3	15	2		0	0	0.091713	0
Schluu	2021	328	104	1	0	0	3	16	2		0	0	0.091713	0
Schluu	2021	330	104	1	0	0	4	25.5	2		0	0	0.091713	0
Schluu	2021	334	104	1	0	0	5	18	2		0	0	0.091713	0
Schluu	2021	340	104	1	0	0	2	19.5	2		0	0	0.091713	0
Schluu	2021	341	104	1	0	0	4		2		0	0	0.091713	0
Schluu	2021	344	104	1	0	0	7	22	2	gebogen	0	0	0.091713	0
Schluu	2021	345	104	1	0	0	4	12	2		0	0	0.091713	0
Schluu	2021	347	104	1	0	0	5	24.5	2		0	0	0.091713	0
Schluu	2021	351	104	1	0	0	4	21.5	2		0	0	0.091713	0
Schluu	2021	356	104	1	0	0	2	12	2	verfault, weg	0	0	0.091713	0
Schluu	2021	360	104	1	0	0	4	10	2		0	0	0.091713	0
Schluu	2021	364	104	1	0	0	5	24.5	2		0	0	0.091713	0
Schluu	2021	365	104	1	0	0	4	18.5	2		0	0	0.091713	0
Schluu	2021	367	104	1	0	0	5	15.5	2		0	0	0.091713	0
Schluu	2021	381	104	1	0	0	4	16.5	2		0	0	0.091713	0
Schluu	2021	382	104	1	0	0	2		2		0	0	0.091713	0
Schluu	2021	384	104	1	0	0	4	15	2		0	0	0.091713	0
Schluu	2021	385	104	1	0	0	4	24.5	2		0	0	0.091713	0
Schluu	2021	386	104	1	0	0	3	18.5	2		0	0	0.091713	0
Schluu	2021	388	104	1	0	0	3		2	abgefressen	0	0	0.091713	0
Schluu	2021	391	104	1	0	0	3	11.5	2	verfault	0	0	0.091713	0
Schluu	2021	374 b	104	1	1	1	3	14	2		3.125	1.41707	0.091713	0
Schluu	2021	368	104	1	2	1	4	20.5	2		6.25	1.981	0.091713	0
Schluu	2021	321 a	109	1	0	0	4	30	2		0	0	0.60388	0
Schluu	2021	323	109	1	0	0	3	18.5	2		0	0	0.60388	0
Schluu	2021	346	109	1	0	0	4	18.5	2		0	0	0.60388	0
Schluu	2021	362	109	1	0	0	4	10.5	2		0	0	0.60388	0
Schluu	2021	363	109	1	0	0	3	20	2		0	0	0.60388	0
Schluu	2021	387	109	1	0	0	2	13	2	welk, verfault	0	0	0.60388	0
Schluu	2021	389	109	1	0	0	4	23	2		0	0	0.60388	0
Schluu	2021	392	109	1	0	0	1	12	2	verfault	0	0	0.60388	0
Schluu	2021	335	109	1	1	1	6	31.5	2		3.125	1.41707	0.60388	0
Schluu	2021	361	109	1	1	1	3	11.5	2		3.125	1.41707	0.60388	0
Schluu	2021	333	109	1	3	1	4	25	2		9.375	2.3394	0.60388	0
Schluu	2021	307	113	1	0	0	2		2	abgebrochen	0	0	1.01361	0
Schluu	2021	311	113	1	0	0	2		2	abgebrochen	0	0	1.01361	0
Schluu	2021	314	113	1	0	0	2	8	2	verfault	0	0	1.01361	0
Schluu	2021	316	113	1	0	0	3		2	geköpft / abgebrochen	0	0	1.01361	0
Schluu	2021	321 b	113	1	0	0	2	22	2		0	0	1.01361	0
Schluu	2021	321 c	113	1	0	0	3	20	2		0	0	1.01361	0
Schluu	2021	337	113	1	0	0	5	27	2		0	0	1.01361	0
Schluu	2021	349	113	1	0	0	3	13.5	2		0	0	1.01361	0
Schluu	2021	383	113	1	0	0	3	15	2		0	0	1.01361	0
Schluu	2021	332	113	1	1	1	3	25	2		3.125	1.41707	1.01361	0
Schluu	2021	339	113	1	1	1	6	26	2		3.125	1.41707	1.01361	0
Schluu	2021	350	113	1	1	1	2	15.5	2		3.125	1.41707	1.01361	0
Schluu	2021	358 b	113	1	1	1	3	16	2		3.125	1.41707	1.01361	0
Schluu	2021	352	113	1	2	1	3	18	2		6.25	1.981	1.01361	0
Schluu	2021	369	113	1	2	1	4	20	2		6.25	1.981	1.01361	0
Schluu	2021	317 a	116	1	0	0	3	19.5	2		0	0	1.32091	0
Schluu	2021	317 b	116	1	0	0	3	19	2		0	0	1.32091	0
Schluu	2021	326	116	1	0	0	4	10	2		0	0	1.32091	0
Schluu	2021	327	116	1	0	0	2	11.5	2		0	0	1.32091	0
Schluu	2021	338	116	1	0	0	3	20	2		0	0	1.32091	0
Schluu	2021	380	116	1	0	0	2		2		0	0	1.32091	0
Schluu	2021	395 e	116	1	0	0	2		2	verwelkt	0	0	1.32091	0
Schluu	2021	312	116	1	1	1	2	17	2		3.125	1.41707	1.32091	0
Schluu	2021	300	116	1	2	1	3	16	2		6.25	1.981	1.32091	0
Schluu	2021	306	116	1	3	1	4	28.5	2		9.375	2.3394	1.32091	0
Schluu	2021	357	121	1	0	0	2	11.5	2		0	0	1.83308	0
Schluu	2021	355	121	1	1	1	2	14	2		3.125	1.41707	1.83308	0
Schluu	2021	301 a	121	1	2	1	3	19	2		6.25	1.981	1.83308	0
Schluu	2021	313	121	1	2	1	3	15.5	2		6.25	1.981	1.83308	0
Schluu	2021	305	134	1	2	1	3	17.5	2		6.25	1.981	3.16471	0
Schluu	2021	358 a	95	1	0	0	3		1	verfault, weg	0	0	-0.830188	1
Schluu	2021	372 a	99	1	0	0	3	9	1	verfault	0	0	-0.420454	1
Schluu	2021	375	99	1	0	0	3		1	Frostschäden	0	0	-0.420454	1
Schluu	2021	372 b	104	1	1	1	3	10	1		3.125	1.41707	0.091713	1
Schluu	2021		122
Villigen	2021	477A		0	0	0	5	21	2		0	0		0
Villigen	2021	477B		0	0	0	2	13	2		0	0		0
Villigen	2021	X32B		0	0	0	3	15.5	2		0	0		0
Villigen	2021	X44A		0	0	0	2	14.5	2		0	0		0
Villigen	2021	X44B		0	0	0	3	19	2		0	0		0
Villigen	2021	X44C		0	0	0	5	33	2		0	0		0
Villigen	2021	X44D		0	0	0	5	21	2		0	0		0
Villigen	2021	X45		0	0	0	5	28	2		0	0		0
Villigen	2021	X46A		0	0	0	7	23	2		0	0		0
Villigen	2021	X46B		0	0	0	7	32	2		0	0		0
Villigen	2021	420B		0					2	Traktor				0
Villigen	2021	423n		1					2	Traktor				0
Villigen	2021	439A		0					2	Traktor				0
Villigen	2021	439B		0					2	Traktor				0
Villigen	2021	439C		0					2	Traktor				0
Villigen	2021								2					0
Villigen	2021	416A	107	1	0	0	6	20.5	2		0	0	0.399013	0
Villigen	2021	489C	107	1				25.5	2				0.399013	0
Villigen	2021	418A	110	1	0	0	5	19.5	2		0	0	0.706313	0
Villigen	2021	418B	110	1	0	0	6	26.5	2		0	0	0.706313	0
Villigen	2021	418C	110	1	0	0	4	16	2		0	0	0.706313	0
Villigen	2021	X17A	110	1	0	0	3	12	2		0	0	0.706313	0
Villigen	2021	X17B	110	1	0	0	7	29.5	2		0	0	0.706313	0
Villigen	2021	X37A	110	1	0	0	3	13.5	2		0	0	0.706313	0
Villigen	2021	416B	111	1	0	0	4	14.5	2		0	0	0.808747	0
Villigen	2021	489A	111	1	0	0	4	22	2		0	0	0.808747	0
Villigen	2021	X19A	111	1	0	0	5	26.5	2		0	0	0.808747	0
Villigen	2021	X19B	111	1	0	0	5	25	2		0	0	0.808747	0
Villigen	2021	X19C	111	1	0	0	4	14	2		0	0	0.808747	0
Villigen	2021	X21	111	1	0	0	4	23	2		0	0	0.808747	0
Villigen	2021	X36A	111	1	0	0	9	44	2		0	0	0.808747	0
Villigen	2021	X37B	111	1	0	0	5	14	2		0	0	0.808747	0
Villigen	2021	X38	111	1	0	0	4	25	2		0	0	0.808747	0
Villigen	2021	X40A	111	1	0	0	3	14.5	2		0	0	0.808747	0
Villigen	2021	489B	112	1	0	0	5	19	2		0	0	0.91118	0
Villigen	2021	X37D	114	1	0	0	3	17	2		0	0	1.11605	0
Villigen	2021	498B	115	1	0	0	4	19	2		0	0	1.21848	0
Villigen	2021	X37C	115	1	0	0	2	8	2		0	0	1.21848	0
Villigen	2021	X22C	118	1	0	0	6	32	2		0	0	1.52578	0
Villigen	2021	X22A	120	1	0	0	5	28.5	2		0	0	1.73065	0
Villigen	2021	X22B	120	1	0	0	6	18.5	2		0	0	1.73065	0
Villigen	2021	405n		0					1					1
Villigen	2021	409C		0					1					1
Villigen	2021	415B		0					1					1
Villigen	2021	426n		0					1					1
Villigen	2021	433n		0					1					1
Villigen	2021	437n		1					1					1
Villigen	2021	440n		0					1					1
Villigen	2021	446A		0					1					1
Villigen	2021	446B		0					1					1
Villigen	2021	446C		0					1					1
Villigen	2021	447n		0					1					1
Villigen	2021	449A		0					1					1
Villigen	2021	449B		0					1					1
Villigen	2021	450A		0					1					1
Villigen	2021	450B		0					1					1
Villigen	2021	451A		0					1					1
Villigen	2021	451B		0					1					1
Villigen	2021	452A		0					1					1
Villigen	2021	452B		0					1					1
Villigen	2021	453n		0					1					1
Villigen	2021	455n		0					1					1
Villigen	2021	458n		0					1					1
Villigen	2021	459n		0					1					1
Villigen	2021	463B		0					1					1
Villigen	2021	463C		0					1					1
Villigen	2021	463D		0					1					1
Villigen	2021	464C		0					1					1
Villigen	2021	465n		0					1					1
Villigen	2021	467n		0					1					1
Villigen	2021	468B		0					1					1
Villigen	2021	469n		0					1					1
Villigen	2021	471n		0					1					1
Villigen	2021	472n		0					1					1
Villigen	2021	473n		0					1					1
Villigen	2021	474n		0					1					1
Villigen	2021	475n		0					1					1
Villigen	2021	476C		0					1					1
Villigen	2021	478n		0					1					1
Villigen	2021	479n		0					1					1
Villigen	2021	480n		0					1					1
Villigen	2021	481A		0					1					1
Villigen	2021	482A		0					1					1
Villigen	2021	482B		0					1					1
Villigen	2021	482C		0					1					1
Villigen	2021	483A		0					1					1
Villigen	2021	484n		0					1					1
Villigen	2021	485n		0					1					1
Villigen	2021	486n		0					1					1
Villigen	2021	487A		0					1					1
Villigen	2021	488A		0					1					1
Villigen	2021	488B		0					1					1
Villigen	2021	492A		0					1					1
Villigen	2021	492B		0					1					1
Villigen	2021	496A		0					1					1
Villigen	2021	X14A		0					1					1
Villigen	2021	X14B		0					1					1
Villigen	2021	X16A		0					1					1
Villigen	2021	X18		0					1					1
Villigen	2021	X20		0					1					1
Villigen	2021	X24		0					1					1
Villigen	2021	X25		0					1					1
Villigen	2021	X27A		0					1					1
Villigen	2021	X27B		0					1					1
Villigen	2021	X32C		0					1					1
Villigen	2021	X41C		0					1					1
Villigen	2021	X42A		0					1					1
Villigen	2021	X42B		0					1					1
Villigen	2021	X42C		0					1					1
Villigen	2021	413n	91	1					1				-1.23992	1
Villigen	2021	430n	91	1					1				-1.23992	1
Villigen	2021	431A	91	1					1				-1.23992	1
Villigen	2021	X01	91	1					1				-1.23992	1
Villigen	2021	X02A	91	1					1				-1.23992	1
Villigen	2021	X03	91	1					1				-1.23992	1
Villigen	2021	X04	91	1					1				-1.23992	1
Villigen	2021	X10C	91	1					1				-1.23992	1
Villigen	2021	412n	92	1					1				-1.13749	1
Villigen	2021	431B	92	1					1				-1.13749	1
Villigen	2021	438B	92	1					1				-1.13749	1
Villigen	2021	443n	92	1					1				-1.13749	1
Villigen	2021	461C	92	1					1				-1.13749	1
Villigen	2021	402n	95	1					1				-0.830188	1
Villigen	2021	404C	95	1					1				-0.830188	1
Villigen	2021	406A	95	1					1				-0.830188	1
Villigen	2021	407n	95	1					1				-0.830188	1
Villigen	2021	414n	95	1					1				-0.830188	1
Villigen	2021	417n	95	1					1				-0.830188	1
Villigen	2021	419n	95	1					1				-0.830188	1
Villigen	2021	432n	95	1					1				-0.830188	1
Villigen	2021	442n	95	1					1				-0.830188	1
Villigen	2021	444n	95	1					1				-0.830188	1
Villigen	2021	446D	95	1					1				-0.830188	1
Villigen	2021	448n	95	1					1				-0.830188	1
Villigen	2021	462n	95	1					1				-0.830188	1
Villigen	2021	468A	95	1					1				-0.830188	1
Villigen	2021	X06	95	1					1				-0.830188	1
Villigen	2021	X08A	95	1					1				-0.830188	1
Villigen	2021	X09	95	1					1				-0.830188	1
Villigen	2021	X10A	95	1					1				-0.830188	1
Villigen	2021	X11	95	1					1				-0.830188	1
Villigen	2021	X13	95	1					1				-0.830188	1
Villigen	2021	X29	95	1					1				-0.830188	1
Villigen	2021	400A	99	1					1				-0.420454	1
Villigen	2021	401n	99	1					1				-0.420454	1
Villigen	2021	406B	99	1					1				-0.420454	1
Villigen	2021	410A	99	1					1				-0.420454	1
Villigen	2021	411n	99	1					1				-0.420454	1
Villigen	2021	421n	99	1					1				-0.420454	1
Villigen	2021	424n	99	1					1				-0.420454	1
Villigen	2021	425n	99	1					1				-0.420454	1
Villigen	2021	428n	99	1					1				-0.420454	1
Villigen	2021	429A	99	1					1				-0.420454	1
Villigen	2021	431C	99	1					1				-0.420454	1
Villigen	2021	434n	99	1					1				-0.420454	1
Villigen	2021	460n	99	1					1				-0.420454	1
Villigen	2021	487B	99	1					1				-0.420454	1
Villigen	2021	495n	99	1					1				-0.420454	1
Villigen	2021	X10B	99	1					1				-0.420454	1
Villigen	2021	X12	99	1					1				-0.420454	1
Villigen	2021	X26A	99	1					1				-0.420454	1
Villigen	2021	X26B	99	1					1				-0.420454	1
Villigen	2021	403n	101	1					1				-0.215587	1
Villigen	2021	404A	101	1					1				-0.215587	1
Villigen	2021	410B	101	1					1				-0.215587	1
Villigen	2021	415A	101	1					1				-0.215587	1
Villigen	2021	429B	101	1					1				-0.215587	1
Villigen	2021	436B	101	1					1				-0.215587	1
Villigen	2021	438A	101	1					1				-0.215587	1
Villigen	2021	441n	101	1					1				-0.215587	1
Villigen	2021	445n	101	1					1				-0.215587	1
Villigen	2021	454A	101	1					1				-0.215587	1
Villigen	2021	454B	101	1					1				-0.215587	1
Villigen	2021	454C	101	1					1				-0.215587	1
Villigen	2021	461A	101	1					1				-0.215587	1
Villigen	2021	461B	101	1					1				-0.215587	1
Villigen	2021	470n	101	1					1				-0.215587	1
Villigen	2021	481B	101	1					1				-0.215587	1
Villigen	2021	481C	101	1					1				-0.215587	1
Villigen	2021	488C	101	1					1				-0.215587	1
Villigen	2021	497D	101	1					1				-0.215587	1
Villigen	2021	X05A	101	1					1				-0.215587	1
Villigen	2021	X05C	101	1					1				-0.215587	1
Villigen	2021	X16B	101	1					1				-0.215587	1
Villigen	2021	X16C	101	1					1				-0.215587	1
Villigen	2021	X23	101	1					1				-0.215587	1
Villigen	2021	X30	101	1					1				-0.215587	1
Villigen	2021	427n	105	1					1				0.194146	1
Villigen	2021	463A	105	1					1				0.194146	1
Villigen	2021	464A	105	1					1				0.194146	1
Villigen	2021	464B	105	1					1				0.194146	1
Villigen	2021	X05B	105	1					1				0.194146	1
Villigen	2021	400B	107	1					1				0.399013	1
Villigen	2021	408n	107	1					1				0.399013	1
Villigen	2021	416C	107	1					1				0.399013	1
Villigen	2021	420A	107	1					1				0.399013	1
Villigen	2021	422n	107	1					1				0.399013	1
Villigen	2021	435A	107	1					1				0.399013	1
Villigen	2021	435B	107	1					1				0.399013	1
Villigen	2021	436A	107	1					1				0.399013	1
Villigen	2021	436C	107	1					1				0.399013	1
Villigen	2021	456n	107	1					1				0.399013	1
Villigen	2021	491n	107	1					1				0.399013	1
Villigen	2021	X07	107	1					1				0.399013	1
Villigen	2021	X39	107	1					1				0.399013	1
Villigen	2021	X47A=X31A	107	1					1				0.399013	1
Villigen	2021	497C	110	1					1				0.706313	1
Villigen	2021	X02B	110	1					1				0.706313	1
Villigen	2021	X34	110	1					1				0.706313	1
Villigen	2021	404B	111	1					1				0.808747	1
Villigen	2021	420C	111	1					1				0.808747	1
Villigen	2021	476A	111	1					1				0.808747	1
Villigen	2021	483B	111	1					1				0.808747	1
Villigen	2021	490n	111	1					1				0.808747	1
Villigen	2021	496B	111	1					1				0.808747	1
Villigen	2021	497A	111	1					1				0.808747	1
Villigen	2021	497B	111	1					1				0.808747	1
Villigen	2021	X08B	111	1					1				0.808747	1
Villigen	2021	X15	111	1					1				0.808747	1
Villigen	2021	X32A	111	1					1				0.808747	1
Villigen	2021	X33A	111	1					1				0.808747	1
Villigen	2021	X33B	111	1					1				0.808747	1
Villigen	2021	X35	111	1					1				0.808747	1
Villigen	2021	X47B=X31B	111	1					1				0.808747	1
Villigen	2021	409B	112	1					1				0.91118	1
Villigen	2021	X41B	112	1					1				0.91118	1
Villigen	2021	457D	113	1					1				1.01361	1
Villigen	2021	X14C	114	1					1				1.11605	1
Villigen	2021	X27C	114	1					1				1.11605	1
Villigen	2021	X41A	114	1					1				1.11605	1
Villigen	2021	X43	114	1					1				1.11605	1
Villigen	2021	409A	115	1					1				1.21848	1
Villigen	2021	457B	115	1					1				1.21848	1
Villigen	2021	457C	115	1					1				1.21848	1
Villigen	2021	476B	115	1					1				1.21848	1
Villigen	2021	493n	115	1					1				1.21848	1
Villigen	2021	494n	115	1					1				1.21848	1
Villigen	2021	X28A	115	1					1				1.21848	1
Villigen	2021	466n	116	1					1				1.32091	1
Villigen	2021	498A	116	1					1				1.32091	1
Villigen	2021	499n	117	1					1				1.42335	1
Villigen	2021	457A	119	1					1				1.62821	1
Villigen	2021		100
Villnachern	2021	547a		0	0	0	0				0	0
Villnachern	2021	547b		0	0	0	0				0	0
Villnachern	2021	520b	86	1	0	0	4	11	2		0	0	-1.75209	0
Villnachern	2021	517a	87	1	0	0	5	18.8	2		0	0	-1.64965	0
Villnachern	2021	517b	88	1	0	0	5	15.5	2		0	0	-1.54722	0
Villnachern	2021	535a	88	1	0	0	4	6.2	2		0	0	-1.54722	0
Villnachern	2021	535b	88	1	0	0	4	13.5	2		0	0	-1.54722	0
Villnachern	2021	514b	90	1	0	0	7	17.6	2		0	0	-1.34235	0
Villnachern	2021	537	90	1	0	0	7	14.2	2		0	0	-1.34235	0
Villnachern	2021	544	91	1	0	0	4	9.4	2		0	0	-1.23992	0
Villnachern	2021	528d	95	1	0	0	4	13	2		0	0	-0.830188	0
Villnachern	2021	526	105	1	0	0	7	25.4	2		0	0	0.194146	0
Villnachern	2021	546b	108	1	1	1	6	24.4	2		25.641	3.28245	0.501447	0
Villnachern	2021	545a	110	1	0	0	7	17.6	2		0	0	0.706313	0
Villnachern	2021	545b	110	1	0	0	6	21.4	2		0	0	0.706313	0
Villnachern	2021	546c	110	1	1	1	6	26	2	X	25.641	3.28245	0.706313	0
Villnachern	2021	546a	112	1	1	1	5	20.2	2		25.641	3.28245	0.91118	0
Villnachern	2021	527a		0	0	0	5		1		0	0		1
Villnachern	2021	527b		0	0	0	3		1		0	0		1
Villnachern	2021	541	75	1	0	0	6		1		0	0	-2.87886	1
Villnachern	2021	508	83	1	0	0	7		1		0	0	-2.05939	1
Villnachern	2021	519	83	1	0	0	6		1		0	0	-2.05939	1
Villnachern	2021	540	83	1	0	0	6		1		0	0	-2.05939	1
Villnachern	2021	503a	84	1	0	0	7		1		0	0	-1.95695	1
Villnachern	2021	506	85	1	0	0	7		1		0	0	-1.85452	1
Villnachern	2021	513a	85	1	0	0	5		1		0	0	-1.85452	1
Villnachern	2021	518	85	1	0	0	7		1		0	0	-1.85452	1
Villnachern	2021	522	85	1	0	0	9		1		0	0	-1.85452	1
Villnachern	2021	530a	85	1	0	0	3		1		0	0	-1.85452	1
Villnachern	2021	511	86	1	0	0	5		1		0	0	-1.75209	1
Villnachern	2021	513d	86	1	0	0	4		1		0	0	-1.75209	1
Villnachern	2021	514a	86	1	0	0	4		1		0	0	-1.75209	1
Villnachern	2021	520a	86	1	0	0	2		1		0	0	-1.75209	1
Villnachern	2021	521	86	1	0	0	4		1		0	0	-1.75209	1
Villnachern	2021	531	86	1	0	0	6		1		0	0	-1.75209	1
Villnachern	2021	538	86	1	0	0	6		1		0	0	-1.75209	1
Villnachern	2021	539a	86	1	0	0	7		1		0	0	-1.75209	1
Villnachern	2021	539b	86	1	0	0	4		1		0	0	-1.75209	1
Villnachern	2021	507	87	1	0	0	5		1		0	0	-1.64965	1
Villnachern	2021	523c	87	1	0	0	6		1		0	0	-1.64965	1
Villnachern	2021	503b	88	1	0	0	6		1		0	0	-1.54722	1
Villnachern	2021	505	88	1	0	0	7		1		0	0	-1.54722	1
Villnachern	2021	510b	88	1	0	0	4		1		0	0	-1.54722	1
Villnachern	2021	513b	88	1	0	0	4		1		0	0	-1.54722	1
Villnachern	2021	523a	88	1	0	0	5		1		0	0	-1.54722	1
Villnachern	2021	532a	88	1	0	0	3		1		0	0	-1.54722	1
Villnachern	2021	533a	88	1	0	0	6		1		0	0	-1.54722	1
Villnachern	2021	534	88	1	0	0	6		1		0	0	-1.54722	1
Villnachern	2021	536a	88	1	0	0	4		1		0	0	-1.54722	1
Villnachern	2021	536b	88	1	0	0	5		1		0	0	-1.54722	1
Villnachern	2021	542a	88	1	0	0	7		1		0	0	-1.54722	1
Villnachern	2021	504b	89	1	0	0	4		1		0	0	-1.44479	1
Villnachern	2021	510a	89	1	0	0	5		1		0	0	-1.44479	1
Villnachern	2021	523b	89	1	0	0	5		1		0	0	-1.44479	1
Villnachern	2021	500	90	1	0	0	6		1		0	0	-1.34235	1
Villnachern	2021	512	90	1	0	0	6		1		0	0	-1.34235	1
Villnachern	2021	513c	90	1	0	0	3		1		0	0	-1.34235	1
Villnachern	2021	516b	90	1	0	0	7		1		0	0	-1.34235	1
Villnachern	2021	524	90	1	0	0	6		1		0	0	-1.34235	1
Villnachern	2021	533c	90	1	0	0	4		1		0	0	-1.34235	1
Villnachern	2021	543	90	1	0	0	6		1		0	0	-1.34235	1
Villnachern	2021	502	92	1	0	0	8		1		0	0	-1.13749	1
Villnachern	2021	516a	92	1	0	0	5		1		0	0	-1.13749	1
Villnachern	2021	501	93	1	0	0	5		1		0	0	-1.03505	1
Villnachern	2021	509	94	1	0	0	8		1		0	0	-0.932621	1
Villnachern	2021	515	94	1	0	0	7		1		0	0	-0.932621	1
Villnachern	2021	525b	94	1	0	0	7		1		0	0	-0.932621	1
Villnachern	2021	528a	94	1	0	0	5		1		0	0	-0.932621	1
Villnachern	2021	528b	94	1	0	0	5		1		0	0	-0.932621	1
Villnachern	2021	528c	94	1	0	0	7		1		0	0	-0.932621	1
Villnachern	2021	504a	95	1	0	0	6		1		0	0	-0.830188	1
Villnachern	2021	525a	95	1	0	0	4		1		0	0	-0.830188	1
Villnachern	2021	529	95	1	0	0	8		1		0	0	-0.830188	1
Villnachern	2021	530b	95	1	0	0	5		1		0	0	-0.830188	1
Villnachern	2021	533b	95	1	0	0	9		1		0	0	-0.830188	1
Villnachern	2021	542b	95	1	0	0	4		1		0	0	-0.830188	1
Villnachern	2021	532b	98	1	0	0	4		1		0	0	-0.522887	1
Villnachern	2021		74
Villnachern	2021		76
Villnachern	2021		77
Villnachern	2021		78
Villnachern	2021		79
Villnachern	2021		80
Villnachern	2021		81
Villnachern	2021		82
Erlinsbach	2022	107b		0						KEIN Austrieb
Erlinsbach	2022	110		0						nur kleine Rosette
Erlinsbach	2022	111		0						nur kleine Rosette
Erlinsbach	2022	113		0						Blütenansatz, kam nicht zur Blüte
Erlinsbach	2022	124		0
Erlinsbach	2022	128		0						Mechanische Schäden zieht sich früh ein
Erlinsbach	2022	131		0						kleine Rosette
Erlinsbach	2022	142		0						abgefressen od. abgefault
Erlinsbach	2022	147		0						KEIN Austrieb
Erlinsbach	2022			0
Erlinsbach	2022			0
Erlinsbach	2022	151		0
Erlinsbach	2022	153a		0						KEIN Austrieb
Erlinsbach	2022	156		0
Erlinsbach	2022	157		0
Erlinsbach	2022			0
Erlinsbach	2022			0
Erlinsbach	2022	160a		0
Erlinsbach	2022	160b		0						KEIN Austrieb
Erlinsbach	2022	161		0						kleine Rosette zieht sich ein
Erlinsbach	2022	162		0
Erlinsbach	2022	162a		0
Erlinsbach	2022	162b		0
Erlinsbach	2022	162c		0						KEIN Austrieb
Erlinsbach	2022	163		0						kleine Rosette
Erlinsbach	2022	169		0						kleine Rosette zieht sich ein
Erlinsbach	2022	170		0
Erlinsbach	2022	171		0
Erlinsbach	2022	174		0
Erlinsbach	2022	175		0
Erlinsbach	2022	178		0
Erlinsbach	2022	184		0						KEIN Austrieb
Erlinsbach	2022	186c		0						KEIN Austrieb
Erlinsbach	2022	195		0
Erlinsbach	2022	197b		0
Erlinsbach	2022	197c		0						kleine Rosette
Erlinsbach	2022	199		0
Erlinsbach	2022	123	87	1	0	0	2			vertrocknet	0	0	-1.64965
Erlinsbach	2022	112	94	1	0	0	1			vertrocknet	0	0	-0.932621
Erlinsbach	2022	116	94	1	0	0	1			abgefressen	0	0	-0.932621
Erlinsbach	2022	119	94	1	0	0	2			X	0	0	-0.932621
Erlinsbach	2022	143	94	1	0	0	1				0	0	-0.932621
Erlinsbach	2022	167	94	1	0	0	2			vertrocknet	0	0	-0.932621
Erlinsbach	2022	189	116	1	0	0	4				0	0	1.32091
Erlinsbach	2022	197a	119	1									1.62821
Erlinsbach	2022	166	80	1	0	0	8	4	2		0	0	-2.36669	0
Erlinsbach	2022	120b	87	1	0	0	4	10.5	2		0	0	-1.64965	0
Erlinsbach	2022	132	87	1	0	0	2		2	zieht sich früh ein	0	0	-1.64965	0
Erlinsbach	2022	145	87	1	0	0	5	10.5	2		0	0	-1.64965	0
Erlinsbach	2022	155	87	1	0	0	3	8.5	2	zieht sich früh ein	0	0	-1.64965	0
Erlinsbach	2022	101	94	1	0	0	4	9	2		0	0	-0.932621	0
Erlinsbach	2022	103	94	1	0	0	5	7	2		0	0	-0.932621	0
Erlinsbach	2022	106	94	1	0	0	6	9	2		0	0	-0.932621	0
Erlinsbach	2022	108b	94	1	0	0	3	13.5	2		0	0	-0.932621	0
Erlinsbach	2022	109a	94	1	0	0	3	10.5	2		0	0	-0.932621	0
Erlinsbach	2022	109b	94	1	0	0	5	11	2		0	0	-0.932621	0
Erlinsbach	2022	121	94	1	0	0	5	9	2		0	0	-0.932621	0
Erlinsbach	2022	122	94	1	0	0	6	8	2		0	0	-0.932621	0
Erlinsbach	2022	125	94	1	0	0	4	10	2		0	0	-0.932621	0
Erlinsbach	2022	150	94	1	0	0	6	7.5	2		0	0	-0.932621	0
Erlinsbach	2022	154	94	1	0	0	6	7	2		0	0	-0.932621	0
Erlinsbach	2022	164	94	1	0	0	5	4.5	2		0	0	-0.932621	0
Erlinsbach	2022	165	94	1	0	0	3	9	2		0	0	-0.932621	0
Erlinsbach	2022	168	94	1	0	0	8	12	2		0	0	-0.932621	0
Erlinsbach	2022	172	94	1	0	0	3	6	2		0	0	-0.932621	0
Erlinsbach	2022	100	101	1	0	0	2	4	2		0	0	-0.215587	0
Erlinsbach	2022	107a	101	1	0	0	3	14	2		0	0	-0.215587	0
Erlinsbach	2022	114	101	1	0	0	3	7.5	2		0	0	-0.215587	0
Erlinsbach	2022	146	101	1	0	0	2	7	2		0	0	-0.215587	0
Erlinsbach	2022	115	101	1				9.5	2				-0.215587	0
Erlinsbach	2022	173	104	1	0	0	3	8.5	2		0	0	0.091713	0
Erlinsbach	2022	180	111	1	0	0	6	11.5	2		0	0	0.808747	0
Erlinsbach	2022	181	111	1	0	0	7	16	2		0	0	0.808747	0
Erlinsbach	2022	185	111	1	0	0	5	17.5	2		0	0	0.808747	0
Erlinsbach	2022	186a	111	1	0	0	5	10.5	2		0	0	0.808747	0
Erlinsbach	2022	186b	111	1	0	0	5	17	2		0	0	0.808747	0
Erlinsbach	2022	196	111	1	0	0	3	16	2		0	0	0.808747	0
Erlinsbach	2022	198	113	1	0	0	3	13	2		0	0	1.01361	0
Erlinsbach	2022	177	116	1	0	0	4	16.5	2		0	0	1.32091	0
Erlinsbach	2022	179	116	1	0	0	4	14	2		0	0	1.32091	0
Erlinsbach	2022	182	116	1	0	0	5	11	2		0	0	1.32091	0
Erlinsbach	2022	183	116	1	0	0	5	19	2		0	0	1.32091	0
Erlinsbach	2022	188	116	1	0	0	2	15.5	2		0	0	1.32091	0
Erlinsbach	2022	192	116	1	0	0	3	13	2		0	0	1.32091	0
Erlinsbach	2022	193b	116	1	0	0	4	13	2		0	0	1.32091	0
Erlinsbach	2022	191	117	1	0	0	5	15	2		0	0	1.42335	0
Erlinsbach	2022	187	118	1	0	0	6	19	2		0	0	1.52578	0
Erlinsbach	2022	152	121	1	0	0	11	10	2		0	0	1.83308	0
Erlinsbach	2022	190a	121	1	0	0	3	11.5	2	bekommt nach 14.4. einen Wachstumschub	0	0	1.83308	0
Erlinsbach	2022	193a	121	1	0	0	3	11	2		0	0	1.83308	0
Erlinsbach	2022	176	124	1	0	0	3	11.5	2		0	0	2.14038	0
Erlinsbach	2022	194	124	1	0	0	3	14	2		0	0	2.14038	0
Erlinsbach	2022	102		0					1	X				1
Erlinsbach	2022	104		0					1	X				1
Erlinsbach	2022	105		0					1	X				1
Erlinsbach	2022	108a		0					1	X				1
Erlinsbach	2022	117		0					1	X				1
Erlinsbach	2022	126		0					1	X				1
Erlinsbach	2022	127		0					1	X				1
Erlinsbach	2022	129		0					1	X				1
Erlinsbach	2022	140		0					1	X				1
Erlinsbach	2022	141		0					1	X				1
Erlinsbach	2022	144		0					1	X				1
Erlinsbach	2022	153b		0					1	X				1
Erlinsbach	2022	190b		0					1	X				1
Erlinsbach	2022	190c		0					1	X				1
Erlinsbach	2022	130	87	1	0	0	3		1	X	0	0	-1.64965	1
Erlinsbach	2022	118	94	1	0	0	2		1	X	0	0	-0.932621	1
Erlinsbach	2022	120a	94	1	0	0	1	9.5	1	X	0	0	-0.932621	1
Erlinsbach	2022		122
Erlinsbach	2022		123
Erlinsbach	2022		125
Erlinsbach	2022		126
Erlinsbach	2022		127
Erlinsbach	2022		128
Erlinsbach	2022		129
Erlinsbach	2022		130
Erlinsbach	2022		131
Erlinsbach	2022		132
Erlinsbach	2022		133
Erlinsbach	2022		134
Feek	2022
Feek	2022			0
Feek	2022			0
Feek	2022			0
Feek	2022			0
Feek	2022			0
Feek	2022			0
Feek	2022			0
Feek	2022			0
Feek	2022			0
Feek	2022			0
Feek	2022
Feek	2022			0
Feek	2022	242E		0						abgestorben
Feek	2022			0
Feek	2022	803		0						abgefressen
Feek	2022	806B		0						abgestorben
Feek	2022	832B		0						steril
Feek	2022	846C		0						abgefressen
Feek	2022	231B	103	1						abgefressen			-0.0107204
Feek	2022	17B	105	1	0	0	4	16			0	0	0.194146
Feek	2022	240F	105	1						abgestorben			0.194146
Feek	2022	245B	105	1						abgestorben			0.194146
Feek	2022	284E	108	1						abgefressen			0.501447
Feek	2022	831K	108	1						eingezogen			0.501447
Feek	2022	832C	108	1						eingezogen			0.501447
Feek	2022	840B	108	1						eingezogen			0.501447
Feek	2022	8B	110	1						eingezogen			0.706313
Feek	2022	833A	110	1						verdorrt			0.706313
Feek	2022	242A	119	1						abgestorben			1.62821
Feek	2022	284A	119	1						abgefressen			1.62821
Feek	2022	284D	119	1						abgefressen			1.62821
Feek	2022	293	120	1						eingezogen			1.73065
Feek	2022	819	91	1	0	0	4	8	2	verdorrt	0	0	-1.23992	0
Feek	2022	233B	101	1	0	0	6	20	2	verdorrt	0	0	-0.215587	0
Feek	2022	814	101	1	0	0	9	30	2	verdorrt	0	0	-0.215587	0
Feek	2022	818A	101	1	0	0	4	18	2	verdorrt	0	0	-0.215587	0
Feek	2022	820	101	1	0	0	8	15	2	verdorrt	0	0	-0.215587	0
Feek	2022	825	101	1	0	0	8	26	2	verdorrt	0	0	-0.215587	0
Feek	2022	237A	103	1	0	0	4	13	2	verdorrt	0	0	-0.0107204	0
Feek	2022	239D	103	1	0	0	5	21	2	verdorrt	0	0	-0.0107204	0
Feek	2022	239G	103	1	0	0	5	14	2	verdorrt	0	0	-0.0107204	0
Feek	2022	245A	103	1	0	0	6	23	2	verdorrt	0	0	-0.0107204	0
Feek	2022	816A	103	1	0	0	9	23	2	verdorrt	0	0	-0.0107204	0
Feek	2022	817	103	1	0	0	7	15	2	verdorrt	0	0	-0.0107204	0
Feek	2022	818B	103	1	0	0	7	17	2	verdorrt	0	0	-0.0107204	0
Feek	2022	818C	103	1	0	0	3	10	2	verdorrt	0	0	-0.0107204	0
Feek	2022	821	103	1	0	0	4	16	2	verdorrt	0	0	-0.0107204	0
Feek	2022	830A	103	1	0	0	4	15	2	verdorrt	0	0	-0.0107204	0
Feek	2022	830D	103	1	0	0	4	17	2	verdorrt	0	0	-0.0107204	0
Feek	2022	831C	103	1	0	0	3	17	2	verdorrt	0	0	-0.0107204	0
Feek	2022	832A	103	1	0	0	3	15	2	verdorrt	0	0	-0.0107204	0
Feek	2022	836A	103	1	0	0	2	17	2	verdorrt	0	0	-0.0107204	0
Feek	2022	840A	103	1	0	0	4	19	2	verdorrt	0	0	-0.0107204	0
Feek	2022	3A	103	1			3	30	2				-0.0107204	0
Feek	2022	234F	103	1					2	abgefressen			-0.0107204	0
Feek	2022	834A	103	1					2	Trockenschaden			-0.0107204	0
Feek	2022	16C	105	1	0	0	4	20	2	verdorrt	0	0	0.194146	0
Feek	2022	16E	105	1	0	0	3	16	2	verdorrt	0	0	0.194146	0
Feek	2022	16F	105	1	0	0	3	17	2	verdorrt	0	0	0.194146	0
Feek	2022	16G	105	1	0	0	4	21	2	verdorrt	0	0	0.194146	0
Feek	2022	16H	105	1	0	0	5	20	2	verdorrt	0	0	0.194146	0
Feek	2022	17C	105	1	0	0	3	9	2	verdorrt	0	0	0.194146	0
Feek	2022	232B	105	1	0	0	5	18	2	verdorrt	0	0	0.194146	0
Feek	2022	232F	105	1	0	0	5	20	2	verdorrt	0	0	0.194146	0
Feek	2022	233I	105	1	0	0	3	15	2	verdorrt	0	0	0.194146	0
Feek	2022	234D	105	1	0	0	4	16	2	verdorrt	0	0	0.194146	0
Feek	2022	238D	105	1	0	0	5	20	2	verdorrt	0	0	0.194146	0
Feek	2022	239C	105	1	0	0	5	18	2	verdorrt	0	0	0.194146	0
Feek	2022	239E	105	1	0	0	4	15	2	verdorrt	0	0	0.194146	0
Feek	2022	239F	105	1	0	0	3	15	2	verdorrt	0	0	0.194146	0
Feek	2022	239H	105	1	0	0	5	19	2	verdorrt	0	0	0.194146	0
Feek	2022	240A	105	1	0	0	3	12	2	verdorrt	0	0	0.194146	0
Feek	2022	240B	105	1	0	0	5	13	2	verdorrt	0	0	0.194146	0
Feek	2022	240C	105	1	0	0	5	18	2	verdorrt	0	0	0.194146	0
Feek	2022	240D	105	1	0	0	5	19	2	verdorrt	0	0	0.194146	0
Feek	2022	240E	105	1	0	0	3	15	2	verdorrt	0	0	0.194146	0
Feek	2022	242B	105	1	0	0	4	14	2	verdorrt	0	0	0.194146	0
Feek	2022	242C	105	1	0	0	4	13	2	verdorrt	0	0	0.194146	0
Feek	2022	245C	105	1	0	0	6	26	2	verdorrt	0	0	0.194146	0
Feek	2022	245D	105	1	0	0	5	28	2	verdorrt	0	0	0.194146	0
Feek	2022	257	105	1	0	0	4	20	2	verdorrt	0	0	0.194146	0
Feek	2022	260A	105	1	0	0	9	34	2	verdorrt	0	0	0.194146	0
Feek	2022	261	105	1	0	0	5	25	2	verdorrt	0	0	0.194146	0
Feek	2022	268A	105	1	0	0	5	15	2	verdorrt	0	0	0.194146	0
Feek	2022	285C	105	1	0	0	7	27	2	verdorrt	0	0	0.194146	0
Feek	2022	805A	105	1	0	0	6	20	2	verdorrt	0	0	0.194146	0
Feek	2022	808A	105	1	0	0	3	13	2	verdorrt	0	0	0.194146	0
Feek	2022	809A	105	1	0	0	3	18	2	verdorrt	0	0	0.194146	0
Feek	2022	810	105	1	0	0	5	17	2	verdorrt	0	0	0.194146	0
Feek	2022	811	105	1	0	0	4	18	2	verdorrt	0	0	0.194146	0
Feek	2022	816C	105	1	0	0	5	16	2	verdorrt	0	0	0.194146	0
Feek	2022	826	105	1	0	0	6	23	2	verdorrt	0	0	0.194146	0
Feek	2022	827A	105	1	0	0	9	28	2	verdorrt	0	0	0.194146	0
Feek	2022	829A	105	1	0	0	4	13	2	verdorrt	0	0	0.194146	0
Feek	2022	829B	105	1	0	0	5	22	2	verdorrt	0	0	0.194146	0
Feek	2022	829E	105	1	0	0	4	17	2	verdorrt	0	0	0.194146	0
Feek	2022	829H	105	1	0	0	3	13	2	verdorrt	0	0	0.194146	0
Feek	2022	829I	105	1	0	0	3	17	2	verdorrt	0	0	0.194146	0
Feek	2022	830B	105	1	0	0	6	24	2	verdorrt	0	0	0.194146	0
Feek	2022	830C	105	1	0	0	5	18	2	verdorrt	0	0	0.194146	0
Feek	2022	831A1	105	1	0	0	4	17	2	verdorrt	0	0	0.194146	0
Feek	2022	831B	105	1	0	0	5	19	2	verdorrt	0	0	0.194146	0
Feek	2022	831D	105	1	0	0	4	15	2	verdorrt	0	0	0.194146	0
Feek	2022	831F	105	1	0	0	8	24	2	verdorrt	0	0	0.194146	0
Feek	2022	837A	105	1	0	0	2	13	2	verdorrt	0	0	0.194146	0
Feek	2022	842	105	1	0	0	2	11	2	verdorrt	0	0	0.194146	0
Feek	2022	843	105	1	0	0	1	10	2	verdorrt	0	0	0.194146	0
Feek	2022	844	105	1	0	0	4	12	2	verdorrt	0	0	0.194146	0
Feek	2022	845	105	1	0	0	9	32	2	verdorrt	0	0	0.194146	0
Feek	2022	846A	105	1	0	0	7	25	2	verdorrt	0	0	0.194146	0
Feek	2022	846B	105	1	0	0	6	20	2	verdorrt	0	0	0.194146	0
Feek	2022	847A	105	1	0	0	2	10	2	verdorrt	0	0	0.194146	0
Feek	2022	849A	105	1	0	0	2	8	2	verdorrt	0	0	0.194146	0
Feek	2022	849B	105	1	0	0	3	11	2	verdorrt	0	0	0.194146	0
Feek	2022	850A	105	1	0	0	4	18	2	verdorrt	0	0	0.194146	0
Feek	2022	850D	105	1	0	0	4	16	2	verdorrt	0	0	0.194146	0
Feek	2022	851	105	1	0	0	4	9	2	verdorrt	0	0	0.194146	0
Feek	2022	231A	105	1	1	1	6	25	2	2. von unten befruchtet	34.4828	3.56905	0.194146	0
Feek	2022	805B	105	1	1	1	5	18	2	unterst Blüte befruchtet	34.4828	3.56905	0.194146	0
Feek	2022	853	105	1	2	1	4	22	2	1. + 3. befruchtet	68.9655	4.248	0.194146	0
Feek	2022	834B	105	1					2	Trockenschaden			0.194146	0
Feek	2022	16I	108	1	0	0	5	20	2	verdorrt	0	0	0.501447	0
Feek	2022	16K	108	1	0	0	4	23	2	verdorrt	0	0	0.501447	0
Feek	2022	17A	108	1	0	0	5	25	2	verdorrt	0	0	0.501447	0
Feek	2022	17E	108	1	0	0	6	28	2	verdorrt	0	0	0.501447	0
Feek	2022	232C	108	1	0	0	7	20	2	verdorrt	0	0	0.501447	0
Feek	2022	233A	108	1	0	0	3	13	2	verdorrt	0	0	0.501447	0
Feek	2022	233C	108	1	0	0	4	15	2	verdorrt	0	0	0.501447	0
Feek	2022	233F	108	1	0	0	4	18	2	verdorrt	0	0	0.501447	0
Feek	2022	233G	108	1	0	0	3	12	2	verdorrt	0	0	0.501447	0
Feek	2022	233H	108	1	0	0	2	14	2	verdorrt	0	0	0.501447	0
Feek	2022	238A	108	1	0	0	5	16	2	verdorrt	0	0	0.501447	0
Feek	2022	238B	108	1	0	0	2	8	2	verdorrt	0	0	0.501447	0
Feek	2022	238E	108	1	0	0	7	26	2	verdorrt	0	0	0.501447	0
Feek	2022	238F	108	1	0	0	3	20	2	verdorrt	0	0	0.501447	0
Feek	2022	238G	108	1	0	0	3	18	2	verdorrt	0	0	0.501447	0
Feek	2022	238H	108	1	0	0	5	16	2	verdorrt	0	0	0.501447	0
Feek	2022	239A	108	1	0	0	1	6	2	verdorrt	0	0	0.501447	0
Feek	2022	253	108	1	0	0	5	24	2	verdorrt	0	0	0.501447	0
Feek	2022	255	108	1	0	0	4	13	2	verdorrt	0	0	0.501447	0
Feek	2022	264A	108	1	0	0	5	15	2	verdorrt	0	0	0.501447	0
Feek	2022	264C	108	1	0	0	9	28	2	verdorrt	0	0	0.501447	0
Feek	2022	266	108	1	0	0	4	18	2	verdorrt	0	0	0.501447	0
Feek	2022	268C	108	1	0	0	3	13	2	verdorrt	0	0	0.501447	0
Feek	2022	806A	108	1	0	0	6	26	2	verdorrt	0	0	0.501447	0
Feek	2022	812	108	1	0	0	9	32	2	verdorrt	0	0	0.501447	0
Feek	2022	813	108	1	0	0	4	17	2	verdorrt	0	0	0.501447	0
Feek	2022	824	108	1	0	0	9	28	2	verdorrt	0	0	0.501447	0
Feek	2022	827B	108	1	0	0	8	20	2	verdorrt	0	0	0.501447	0
Feek	2022	828	108	1	0	0	5	20	2	verdorrt	0	0	0.501447	0
Feek	2022	829C	108	1	0	0	5	22	2	verdorrt	0	0	0.501447	0
Feek	2022	829F	108	1	0	0	3	13	2	verdorrt	0	0	0.501447	0
Feek	2022	829G	108	1	0	0	4	17	2	verdorrt	0	0	0.501447	0
Feek	2022	821A2	108	1	0	0	4	16	2	verdorrt	0	0	0.501447	0
Feek	2022	831I	108	1	0	0	5	20	2	verdorrt	0	0	0.501447	0
Feek	2022	835B	108	1	0	0	4	17	2	verdorrt	0	0	0.501447	0
Feek	2022	839A	108	1	0	0	4	16	2	verdorrt	0	0	0.501447	0
Feek	2022	848A	108	1	0	0	5	16	2	verdorrt	0	0	0.501447	0
Feek	2022	850B	108	1	0	0	3	19	2	verdorrt	0	0	0.501447	0
Feek	2022	850C	108	1	0	0	4	20	2	verdorrt	0	0	0.501447	0
Feek	2022	855B	108	1	0	0	3	11	2	verdorrt	0	0	0.501447	0
Feek	2022	855C	108	1	0	0	3	12	2	verdorrt	0	0	0.501447	0
Feek	2022	855D	108	1	0	0	4	16	2	verdorrt	0	0	0.501447	0
Feek	2022	855E	108	1	0	0	4	19	2	verdorrt	0	0	0.501447	0
Feek	2022	855F	108	1	0	0	2	12	2	verdorrt	0	0	0.501447	0
Feek	2022	856A	108	1	0	0	3	13	2	verdorrt	0	0	0.501447	0
Feek	2022	856B	108	1	0	0	3	14	2	verdorrt	0	0	0.501447	0
Feek	2022	856C	108	1	0	0	3	16	2	verdorrt	0	0	0.501447	0
Feek	2022	857	108	1	0	0	5	24	2	verdorrt	0	0	0.501447	0
Feek	2022	858	108	1	0	0	6	22	2	verdorrt	0	0	0.501447	0
Feek	2022	859	108	1	0	0	7	34	2	verdorrt	0	0	0.501447	0
Feek	2022	854	108	1	1	1	4	27	2	unterste Blüte befruchtet	34.4828	3.56905	0.501447	0
Feek	2022	238C	108	1					2	eingezogen			0.501447	0
Feek	2022	239B	108	1					2	eingezogen			0.501447	0
Feek	2022	3B	110	1	0	0	4	20	2	verdorrt (=nicht abgefroren)	0	0	0.706313	0
Feek	2022	8A	110	1	0	0	3	17	2	verdorrt	0	0	0.706313	0
Feek	2022	16A	110	1	0	0	6	24	2	verdorrt	0	0	0.706313	0
Feek	2022	16B	110	1	0	0	4	19	2	verdorrt	0	0	0.706313	0
Feek	2022	17D	110	1	0	0	4	12	2	verdorrt	0	0	0.706313	0
Feek	2022	232A	110	1	0	0	4	16	2	verdorrt	0	0	0.706313	0
Feek	2022	232D	110	1	0	0	6	24	2	verdorrt	0	0	0.706313	0
Feek	2022	233E	110	1	0	0	4	16	2	verdorrt	0	0	0.706313	0
Feek	2022	234A	110	1	0	0	5	22	2	verdorrt	0	0	0.706313	0
Feek	2022	234B	110	1	0	0	3	17	2	verdorrt	0	0	0.706313	0
Feek	2022	234C	110	1	0	0	4	18	2	verdorrt	0	0	0.706313	0
Feek	2022	234E	110	1	0	0	3	16	2	verdorrt	0	0	0.706313	0
Feek	2022	237B	110	1	0	0	3	12	2	verdorrt	0	0	0.706313	0
Feek	2022	260B	110	1	0	0	4	14	2	verdorrt	0	0	0.706313	0
Feek	2022	264B	110	1	0	0	6	30	2	verdorrt	0	0	0.706313	0
Feek	2022	268B	110	1	0	0	2	13	2	verdorrt	0	0	0.706313	0
Feek	2022	277	110	1	0	0	5	30	2	verdorrt	0	0	0.706313	0
Feek	2022	278	110	1	0	0	9	31	2	verdorrt	0	0	0.706313	0
Feek	2022	282	110	1	0	0	7	29	2	verdorrt	0	0	0.706313	0
Feek	2022	283	110	1	0	0	6	22	2	verdorrt	0	0	0.706313	0
Feek	2022	284B	110	1	0	0	6	23	2	verdorrt	0	0	0.706313	0
Feek	2022	284C	110	1	0	0	6	24	2	verdorrt	0	0	0.706313	0
Feek	2022	285A	110	1	0	0	5	20	2	verdorrt	0	0	0.706313	0
Feek	2022	285B	110	1	0	0	8	29	2	verdorrt	0	0	0.706313	0
Feek	2022	800C	110	1	0	0	7	29	2	verdorrt	0	0	0.706313	0
Feek	2022	800D	110	1	0	0	8	25	2	verdorrt	0	0	0.706313	0
Feek	2022	801B	110	1	0	0	7	24	2	verdorrt	0	0	0.706313	0
Feek	2022	816B	110	1	0	0	4	20	2	verdorrt	0	0	0.706313	0
Feek	2022	830E	110	1	0	0	5	21	2	verdorrt	0	0	0.706313	0
Feek	2022	830F	110	1	0	0	3	16	2	verdorrt	0	0	0.706313	0
Feek	2022	830G	110	1	0	0	2	17	2	verdorrt	0	0	0.706313	0
Feek	2022	830H	110	1	0	0	6	27	2	verdorrt	0	0	0.706313	0
Feek	2022	830I	110	1	0	0	4	16	2	verdorrt	0	0	0.706313	0
Feek	2022	830K	110	1	0	0	2	8	2	verdorrt	0	0	0.706313	0
Feek	2022	836B	110	1	0	0	2	12	2	verdorrt	0	0	0.706313	0
Feek	2022	847B	110	1	0	0	2	8	2	verdorrt	0	0	0.706313	0
Feek	2022	848B	110	1	0	0	4	16	2	verdorrt	0	0	0.706313	0
Feek	2022	860B	110	1	0	0	6	22	2	verdorrt	0	0	0.706313	0
Feek	2022	860C	110	1	0	0	3	20	2	verdorrt	0	0	0.706313	0
Feek	2022	856D	110	1					2	eingezogen			0.706313	0
Feek	2022	3C	112	1	0	0	2	10	2	verdorrt	0	0	0.91118	0
Feek	2022	15	112	1	0	0	7	31	2	verdorrt	0	0	0.91118	0
Feek	2022	231C	112	1	0	0	3	12	2	verdorrt	0	0	0.91118	0
Feek	2022	234G	112	1	0	0	3	20	2	verdorrt	0	0	0.91118	0
Feek	2022	281A	112	1	0	0	8	39	2	verdorrt	0	0	0.91118	0
Feek	2022	281B	112	1	0	0	8	39	2	verdorrt	0	0	0.91118	0
Feek	2022	800B	112	1	0	0	4	20	2	verdorrt	0	0	0.91118	0
Feek	2022	802A	112	1	0	0	2	10	2	verdorrt	0	0	0.91118	0
Feek	2022	802B	112	1	0	0	2	11	2	verdorrt	0	0	0.91118	0
Feek	2022	804A	112	1	0	0	5	18	2	verdorrt	0	0	0.91118	0
Feek	2022	804C	112	1	0	0	3	16	2	verdorrt	0	0	0.91118	0
Feek	2022	808B	112	1	0	0	5	19	2	verdorrt	0	0	0.91118	0
Feek	2022	809B	112	1	0	0	4	23	2	verdorrt	0	0	0.91118	0
Feek	2022	815	112	1	0	0	5	26	2	verdorrt	0	0	0.91118	0
Feek	2022	829D	112	1	0	0	5	21	2	verdorrt	0	0	0.91118	0
Feek	2022	831E	112	1	0	0	3	12	2	verdorrt	0	0	0.91118	0
Feek	2022	835A	112	1	0	0	3	11	2	verdorrt	0	0	0.91118	0
Feek	2022	837B	112	1	0	0	3	13	2	verdorrt	0	0	0.91118	0
Feek	2022	855G	112	1	0	0	4	18	2	verdorrt	0	0	0.91118	0
Feek	2022	860E	112	1	0	0	9	36	2	verdorrt	0	0	0.91118	0
Feek	2022	231D	112	1	1	1	4	18	2	unterste befruchtet	34.4828	3.56905	0.91118	0
Feek	2022	16D	112	1					2	verdorrt			0.91118	0
Feek	2022	281C	119	1	0	0	2	19	2	verdorrt	0	0	1.62821	0
Feek	2022	286	119	1	0	0	6	29	2	verdorrt	0	0	1.62821	0
Feek	2022	801A	119	1	0	0	7	31	2	verdorrt	0	0	1.62821	0
Feek	2022	804B	119	1	0	0	2	10	2	verdorrt	0	0	1.62821	0
Feek	2022	807	119	1	0	0	2	9	2	verdorrt	0	0	1.62821	0
Feek	2022	831G	119	1	0	0	4	21	2	verdorrt	0	0	1.62821	0
Feek	2022	831H	119	1	0	0	4	16	2	verdorrt	0	0	1.62821	0
Feek	2022	860A	119	1	0	0	3	20	2	verdorrt	0	0	1.62821	0
Feek	2022	860D	119	1	0	0	3	20	2	verdorrt	0	0	1.62821	0
Feek	2022	800A	120	1	0	0	4	20	2	verdorrt	0	0	1.73065	0
Feek	2022	838A		0					1	abgefroren				1
Feek	2022	833B	103	1					1	abgefroren			-0.0107204	1
Küttingen	2022			0
Küttingen	2022	602		0						Kein Blütentrieb
Küttingen	2022	643		0						abgefressen?
Küttingen	2022	645		0						Kein Blütentrieb
Küttingen	2022	694		0						abgefressen
Küttingen	2022			0
Küttingen	2022			0
Küttingen	2022			0
Küttingen	2022	630	103	1						abgefressen			-0.0107204
Küttingen	2022	636	103	1						abgefressen			-0.0107204
Küttingen	2022	654A	106	1						abgebrochen			0.29658
Küttingen	2022	682	106	1						abgefressen			0.29658
Küttingen	2022	654B	108	1						abgefressen			0.501447
Küttingen	2022	641A	92	1	1	1	6	17	2	1 Frucht!	20.8333	3.08344	-1.13749	0
Küttingen	2022	615	96	1	0	0	5	15	2	verblüht	0	0	-0.727754	0
Küttingen	2022	699A	102	1	0	0	7		2	verblüht	0	0	-0.113154	0
Küttingen	2022	660A	104	1	0	0	3	21	2	verblüht	0	0	0.091713	0
Küttingen	2022	660B	104	1	0	0	3	16	2	verblüht	0	0	0.091713	0
Küttingen	2022	634	106	1	0	0	7	21	2	vertrocknet?	0	0	0.29658	0
Küttingen	2022	639	106	1	0	0	3	17	2	verblüht	0	0	0.29658	0
Küttingen	2022	640	106	1	0	0	4	18	2	verblüht	0	0	0.29658	0
Küttingen	2022	644	106	1	0	0	2	10	2	verblüht	0	0	0.29658	0
Küttingen	2022	693	106	1	0	0	7	23	2	verblüht	0	0	0.29658	0
Küttingen	2022	692	111	1	0	0	4		2	verblüht	0	0	0.808747	0
Küttingen	2022	637	116	1	0	0	7	38	2	verblüht	0	0	1.32091	0
Küttingen	2022	658	116	0	0	0	7	23	2	verblüht	0	0	1.32091	0
Küttingen	2022	633	117	1	0	0	6	29	2	verblüht	0	0	1.42335	0
Küttingen	2022	619		0	0	0	2		1	verdorrt	0	0		1
Küttingen	2022	610B		0					1	verdorrt				1
Küttingen	2022	613		0					1	verdorrt				1
Küttingen	2022	627		0					1	verdorrt				1
Küttingen	2022	642		0					1	verdorrt				1
Küttingen	2022	649		0					1	verdorrt				1
Küttingen	2022	661		0					1	verdorrt				1
Küttingen	2022	663		0					1	verdorrt				1
Küttingen	2022	667		0					1	verdorrt				1
Küttingen	2022	677B		0					1	verdorrt				1
Küttingen	2022	677F		0					1	verdorrt				1
Küttingen	2022	677G		0					1	verdorrt				1
Küttingen	2022	679B		0					1	verdorrt				1
Küttingen	2022	681		0					1	verdorrt				1
Küttingen	2022	684		0					1	verdorrt				1
Küttingen	2022	688B		0					1	verdorrt				1
Küttingen	2022	690A		0				33	1	verdorrt				1
Küttingen	2022	690B		0					1	verdorrt				1
Küttingen	2022	608	92	1					1	verdorrt			-1.13749	1
Küttingen	2022	621A	92	1					1	verdorrt			-1.13749	1
Küttingen	2022	621B	92	1					1	verdorrt			-1.13749	1
Küttingen	2022	621C	92	1					1	verdorrt			-1.13749	1
Küttingen	2022	622	92	1					1	verdorrt			-1.13749	1
Küttingen	2022	623	92	1					1	verdorrt			-1.13749	1
Küttingen	2022	624	92	1					1	verdorrt gefunden			-1.13749	1
Küttingen	2022	625	92	1					1	verdorrt			-1.13749	1
Küttingen	2022	629	92	1					1	verdorrt			-1.13749	1
Küttingen	2022	641B	92	1					1	verdorrt			-1.13749	1
Küttingen	2022	662	92	1					1	verdorrt			-1.13749	1
Küttingen	2022	600	94	1					1	erfroren			-0.932621	1
Küttingen	2022	610A	94	1					1	verdorrt			-0.932621	1
Küttingen	2022	611	94	1					1	verdorrt			-0.932621	1
Küttingen	2022	614A	94	1					1	verdorrt			-0.932621	1
Küttingen	2022	614F	94	1					1	verdorrt			-0.932621	1
Küttingen	2022	614G	94	1					1	verdorrt			-0.932621	1
Küttingen	2022	674	94	1					1	verdorrt			-0.932621	1
Küttingen	2022	1001	94	1					1	verdorrt			-0.932621	1
Küttingen	2022	604	96	1	0	0	4		1	verdorrt	0	0	-0.727754	1
Küttingen	2022	617	96	1	0	0	7		1	verdorrt	0	0	-0.727754	1
Küttingen	2022	605	96	1					1	verdorrt			-0.727754	1
Küttingen	2022	606	96	1					1	verdorrt			-0.727754	1
Küttingen	2022	614B	96	1					1	verdorrt			-0.727754	1
Küttingen	2022	614C	96	1					1	verdorrt			-0.727754	1
Küttingen	2022	614D	96	1					1	verdorrt			-0.727754	1
Küttingen	2022	614E	96	1					1	verdorrt			-0.727754	1
Küttingen	2022	616	96	1					1	verdorrt			-0.727754	1
Küttingen	2022	641C	96	1					1	verdorrt			-0.727754	1
Küttingen	2022	697A	96	1					1	verdorrt			-0.727754	1
Küttingen	2022	697B	96	1					1	verdorrt			-0.727754	1
Küttingen	2022	697C	96	1					1	verdorrt			-0.727754	1
Küttingen	2022	646	100	1	0	0	4		1	verdorrt	0	0	-0.318021	1
Küttingen	2022	607	100	1					1	verdorrt			-0.318021	1
Küttingen	2022	631	100	1					1	verdorrt			-0.318021	1
Küttingen	2022	673	100	1					1	verdorrt			-0.318021	1
Küttingen	2022	676	100	1					1	verdorrt			-0.318021	1
Küttingen	2022	679A	100	1					1	verdorrt			-0.318021	1
Küttingen	2022	688A	100	1					1	verdorrt			-0.318021	1
Küttingen	2022	609A	102	1	0	0	7		1	verdorrt	0	0	-0.113154	1
Küttingen	2022	650A	102	1					1	verdorrt			-0.113154	1
Küttingen	2022	650B	102	1					1	verdorrt			-0.113154	1
Küttingen	2022	670A	102	1					1	verdorrt			-0.113154	1
Küttingen	2022	603	103	1	0	0	5		1	verdorrt	0	0	-0.0107204	1
Küttingen	2022	665A	106	1					1	verdorrt			0.29658	1
Küttingen	2022	670B	106	1					1	verdorrt			0.29658	1
Küttingen	2022	677A	106	1					1	verdorrt			0.29658	1
Küttingen	2022	677C	106	1					1	verdorrt			0.29658	1
Küttingen	2022	677D	106	1					1	verdorrt			0.29658	1
Küttingen	2022	689	106	1					1	verdorrt			0.29658	1
Küttingen	2022	699B	106	1					1	verdorrt			0.29658	1
Küttingen	2022	668	108	1	0	0	4		1	verdorrt	0	0	0.501447	1
Küttingen	2022	626	108	1					1	verdorrt			0.501447	1
Küttingen	2022	665B	108	1					1	verdorrt			0.501447	1
Küttingen	2022	609B	111	1					1	verdorrt			0.808747	1
Küttingen	2022	647	111	1					1	verdorrt			0.808747	1
Küttingen	2022	677E	112	1					1	verdorrt			0.91118	1
Küttingen	2022	648	117	1					1	verdorrt			1.42335	1
Schluu	2022	305		0						Ro
Schluu	2022	306		0						Hü
Schluu	2022	307a		0						ohne Pflanze
Schluu	2022	307b		0						ohne Pflanze
Schluu	2022	308		0						Nummer nicht gefunden
Schluu	2022	309		0						halb abgefressen
Schluu	2022	310b		0						untere Pflanze / ohne Pflanze
Schluu	2022	311		0						Insectifera
Schluu	2022	312		0						Nummer nicht gefunden
Schluu	2022	313		0						Ro
Schluu	2022	315		0						Knospend / Insectifera
Schluu	2022	317a/b		0						Nummer nicht gefunden
Schluu	2022			0
Schluu	2022	318		0						Ro
Schluu	2022	320		0						Hü
Schluu	2022	321c		0						Ro
Schluu	2022	323		0						Nummer nicht gefunden
Schluu	2022	325		0						verfault
Schluu	2022	326		0						Nummer nicht gefunden
Schluu	2022	327		0						Nummer nicht gefunden
Schluu	2022	329		0						Ro
Schluu	2022	333		0						Ro
Schluu	2022	336		0						ohne Pflanze
Schluu	2022	338		0						Ro
Schluu	2022	339		0						Hü
Schluu	2022	342		0						Ro
Schluu	2022	348		0						Nummer nicht gefunden
Schluu	2022	351		0						Hü, apifera
Schluu	2022	353		0						Nummer nicht gefunden
Schluu	2022	354		0						Nummer nicht gefunden
Schluu	2022	355a		0						Ro / verfault
Schluu	2022	356		0						Ro / verfault
Schluu	2022	357		0						7 kleinste Ro
Schluu	2022	358a		0						Hü abgefressen
Schluu	2022	358b		0						Hü abgefressen / Total 6 kleine Ro
Schluu	2022	359		0						Ro
Schluu	2022	366		0						Nummer nicht gefunden
Schluu	2022	367		0						Nummer nicht gefunden
Schluu	2022	369		0						Nummer nicht gefunden
Schluu	2022	370a		0						Nummer nicht gefunden
Schluu	2022	370b		0						Nummer nicht gefunden
Schluu	2022	371		0						Hü
Schluu	2022	374a		0						kn / abgefressen
Schluu	2022	374b		0						Hü
Schluu	2022	374c		0						ohne Pflanze
Schluu	2022	375		0						Ro / verfault
Schluu	2022	377		0						ohne Pflanze
Schluu	2022	378		0						ohne Pflanze
Schluu	2022	380		0						Nummer nicht gefunden
Schluu	2022	381		0						Nummer nicht gefunden
Schluu	2022	382		0						Nummer nicht gefunden
Schluu	2022	383		0						Nummer nicht gefunden
Schluu	2022	388		0						Ro
Schluu	2022	392		0						Nummer nicht gefunden
Schluu	2022	393		0						Nummer nicht gefunden
Schluu	2022	395c		0						Ro / verfault
Schluu	2022	395e		0						nur 1 kl. Blatt
Schluu	2022	396		0						ohne Pflanze
Schluu	2022	397		0						Nummer nicht gefunden
Schluu	2022	379a	87	1						(linke), 18.04.2022 nicht mehr da			-1.64965
Schluu	2022	345b	100	1	0	0	4			noch 0 Bl. / abgefressen	0	0	-0.318021
Schluu	2022	395a	108	1						ohne Pflanze			0.501447
Schluu	2022	301a	111	1	0	0	2			durch Sturmast geknickt	0	0	0.808747
Schluu	2022	301b	119	1	0	0	1			geknickt	0	0	1.62821
Schluu	2022	335		0	0	0	4	25	2	erst in Blüte gefunden	0	0		0
Schluu	2022	399B		0	1	1			2	ganz Rechts unterhalb Weg hinterer Hang	3.44828	1.49252		0
Schluu	2022	399A		0	2	1			2	oberhalb 256 2m 10 Uhr	6.89655	2.06643		0
Schluu	2022	399C		0	2	1			2	oben beim Bänkli oberhalb 349 2m 11 Uhr (2 Pflanzen)	6.89655	2.06643		0
Schluu	2022	399D		0	2	1			2	oben beim Bänkli oberhalb 349 2m 11 Uhr (2 Pflanzen)	6.89655	2.06643		0
Schluu	2022	395b	83	1	0	0	3	14	2	395 siehe Foto 2021: NEU 2022 ist F	0	0	-2.05939	0
Schluu	2022	379c	83	1	1	1	6	21	2		3.44828	1.49252	-2.05939	0
Schluu	2022	395d	87	1	0	0	3	10	2		0	0	-1.64965	0
Schluu	2022	399	87	1	0	0	2		2	abgefressen	0	0	-1.64965	0
Schluu	2022	340	94	1	0	0	3	17.5	2		0	0	-0.932621	0
Schluu	2022	376d re	94	1	0	0	5	22	2		0	0	-0.932621	0
Schluu	2022	386	94	1	0	0	3	15	2		0	0	-0.932621	0
Schluu	2022	334	94	1	1	1	6	24	2		3.44828	1.49252	-0.932621	0
Schluu	2022	372b	94	1	1	1	3	10	2		3.44828	1.49252	-0.932621	0
Schluu	2022	373	94	1	1	1	4	20	2		3.44828	1.49252	-0.932621	0
Schluu	2022	379b	94	1	1	1	5	16	2	(mittlere)	3.44828	1.49252	-0.932621	0
Schluu	2022	328	100	1	0	0	4	22	2		0	0	-0.318021	0
Schluu	2022	330	100	1	0	0	4	20	2		0	0	-0.318021	0
Schluu	2022	331	100	1	0	0	5	18	2	10 cm rechts neben 330	0	0	-0.318021	0
Schluu	2022	343a	100	1	0	0	6	26	2		0	0	-0.318021	0
Schluu	2022	344	100	1	0	0	6	25	2		0	0	-0.318021	0
Schluu	2022	345a	100	1	0	0	8	24	2		0	0	-0.318021	0
Schluu	2022	347	100	1	0	0	5	22	2		0	0	-0.318021	0
Schluu	2022	361	100	1	0	0	3	16	2		0	0	-0.318021	0
Schluu	2022	363	100	1	0	0	6	22	2		0	0	-0.318021	0
Schluu	2022	364	100	1	0	0	4	22	2	geknickt	0	0	-0.318021	0
Schluu	2022	365	100	1	0	0	5	27	2		0	0	-0.318021	0
Schluu	2022	368	100	1	0	0	3	16	2	noch 1 Bl. / abgefressen	0	0	-0.318021	0
Schluu	2022	384b	100	1	0	0	4	14	2		0	0	-0.318021	0
Schluu	2022	385	100	1	0	0	4	23	2	abgefressen	0	0	-0.318021	0
Schluu	2022	395f	100	1	3	1	3	14	2		10.3448	2.42876	-0.318021	0
Schluu	2022	310a	105	1	0	0	2	14	2	obere Pflanze / noch 1 Bl. / abgefressen	0	0	0.194146	0
Schluu	2022	321a	105	1	0	0	4	21	2		0	0	0.194146	0
Schluu	2022	321b	105	1	0	0	3	12	2		0	0	0.194146	0
Schluu	2022	322a li	105	1	0	0	2	12	2		0	0	0.194146	0
Schluu	2022	322b re	105	1	0	0	3	16	2		0	0	0.194146	0
Schluu	2022	324	105	1	0	0	7	19	2		0	0	0.194146	0
Schluu	2022	332a li ob	105	1	0	0	3	24	2		0	0	0.194146	0
Schluu	2022	332b re	105	1	0	0	2	13	2		0	0	0.194146	0
Schluu	2022	337	105	1	0	0	4	26	2		0	0	0.194146	0
Schluu	2022	341	105	1	0	0	1	18	2		0	0	0.194146	0
Schluu	2022	343b	105	1	0	0	3	15	2		0	0	0.194146	0
Schluu	2022	350	105	1	0	0	2	13	2		0	0	0.194146	0
Schluu	2022	362	105	1	0	0	3	12	2		0	0	0.194146	0
Schluu	2022	384a	105	1	0	0	4	25	2	(oben)	0	0	0.194146	0
Schluu	2022	387	105	1	0	0	2	15	2		0	0	0.194146	0
Schluu	2022	389	105	1	0	0	3	11	2		0	0	0.194146	0
Schluu	2022	349	105	1	2	1	5	20	2		6.89655	2.06643	0.194146	0
Schluu	2022	360	105	1	2	1	6	20	2		6.89655	2.06643	0.194146	0
Schluu	2022	302	108	1	0	0	3	19	2		0	0	0.501447	0
Schluu	2022	314	108	1	0	0	4	16	2		0	0	0.501447	0
Schluu	2022	332c unt	108	1	0	0	2	12	2		0	0	0.501447	0
Schluu	2022	346	108	1	0	0	1	8	2		0	0	0.501447	0
Schluu	2022	352	108	1	0	0	3	13	2		0	0	0.501447	0
Schluu	2022	355b	108	1	0	0	2	13	2		0	0	0.501447	0
Schluu	2022	398	108	1	0	0	4		2	abgefressen	0	0	0.501447	0
Schluu	2022	303	108	1	1	1	4	25	2		3.44828	1.49252	0.501447	0
Schluu	2022	300	111	1	0	0	3	18	2		0	0	0.808747	0
Schluu	2022	316	111	1	0	0	1	13	2		0	0	0.808747	0
Schluu	2022	304	119	1	0	0	3	23	2		0	0	1.62821	0
Schluu	2022	372a		0					1	Frost, tot				1
Schluu	2022	394		0					1	Hü, verfault Frostschaden				1
Schluu	2022	376b ob.	83	1	0	0	3	18	1	Frost, blass, Miniblüten	0	0	-2.05939	1
Schluu	2022	319	94	1	0	0	4	19	1	leichter Frostschaden	0	0	-0.932621	1
Schluu	2022	376a li	94	1	0	0	2	10	1	Frost, geknickt	0	0	-0.932621	1
Schluu	2022	376c unt.	94	1	0	0	2	10	1	Frost, geknickt, verfault	0	0	-0.932621	1
Schluu	2022	390	100	1	0	0	3	10	1	klein Frost / noch 1 Bl. / abgefressen	0	0	-0.318021	1
Schluu	2022	391	100	1	0	0	5	20	1	leichter Frostschaden	0	0	-0.318021	1
Villigen	2022	493n		0	0	0	5	23		(Frostschaden)	0	0
Villigen	2022	401n		0
Villigen	2022	405n		0
Villigen	2022	411n		0						ABGANG
Villigen	2022	414n		0						ABGANG
Villigen	2022	433n		0						steril
Villigen	2022	434n		0						steril
Villigen	2022	442n		0						steril
Villigen	2022	452A		0						steril
Villigen	2022	415A	85	1						Nummer?			-1.85452
Villigen	2022	415B	86	1						Nummer?			-1.75209
Villigen	2022	406B	88	1	0	0	6			(Frostschaden)	0	0	-1.54722
Villigen	2022	X08B	100	1	0	0	8				0	0	-0.318021
Villigen	2022	497A	105	1									0.194146
Villigen	2022	463A		0	0	0	4	19	2		0	0		0
Villigen	2022	463B		0	0	0	3	16	2		0	0		0
Villigen	2022	463D		0	0	0	3	16	2		0	0		0
Villigen	2022	474n		0	0	0	5	20	2		0	0		0
Villigen	2022	X04	84	1	0	0	7	21.5	2		0	0	-1.95695	0
Villigen	2022	412n	85	1	0	0	7	23	2		0	0	-1.85452	0
Villigen	2022	404C	86	1	0	0	6	25	2		0	0	-1.75209	0
Villigen	2022	X06	86	1	0	0	8	20	2		0	0	-1.75209	0
Villigen	2022	421n	89	1	0	0	6	21.5	2		0	0	-1.44479	0
Villigen	2022	431C	89	1	0	0	6	17	2		0	0	-1.44479	0
Villigen	2022	432n	89	1	0	0	10	31.5	2		0	0	-1.44479	0
Villigen	2022	461B	89	1	0	0	10	36	2		0	0	-1.44479	0
Villigen	2022	X05A	89	1	0	0	3	14	2		0	0	-1.44479	0
Villigen	2022	X09	89	1	0	0	6	29	2		0	0	-1.44479	0
Villigen	2022	X05B	90	1	0	0	4	19.5	2		0	0	-1.34235	0
Villigen	2022	436C	96	1	0	0	5	21	2		0	0	-0.727754	0
Villigen	2022	439A	96	1	0	0	3	11	2		0	0	-0.727754	0
Villigen	2022	495n	96	1	0	0	5	25	2		0	0	-0.727754	0
Villigen	2022	X47B=X31B	96	1	0	0	8	27	2		0	0	-0.727754	0
Villigen	2022	X16A	97	1	0	0	10	41	2		0	0	-0.625321	0
Villigen	2022	418C	99	1	0	0	7	24	2		0	0	-0.420454	0
Villigen	2022	439B	99	1	0	0	3	11	2		0	0	-0.420454	0
Villigen	2022	454C	99	1	0	0	7	33	2		0	0	-0.420454	0
Villigen	2022	487B	99	1	0	0	10	37	2		0	0	-0.420454	0
Villigen	2022	497D	99	1	0	0	4	28.5	2		0	0	-0.420454	0
Villigen	2022	X35	99	1	0	0	7	29	2		0	0	-0.420454	0
Villigen	2022	420A	100	1	0	0	5	16.5	2		0	0	-0.318021	0
Villigen	2022	454B	100	1	0	0	7	30	2		0	0	-0.318021	0
Villigen	2022	476B	100	1	0	0	4	20	2		0	0	-0.318021	0
Villigen	2022	481B	100	1	0	0	8	30	2		0	0	-0.318021	0
Villigen	2022	489A	100	1	0	0	8	36	2		0	0	-0.318021	0
Villigen	2022	498A	100	1	0	0	7	29	2		0	0	-0.318021	0
Villigen	2022	X14B	100	1	0	0	5	18	2		0	0	-0.318021	0
Villigen	2022	X23	100	1	0	0	9	36	2		0	0	-0.318021	0
Villigen	2022	X41B	100	1	0	0	3	15	2		0	0	-0.318021	0
Villigen	2022	X52	100	1	0	0	5	19	2		0	0	-0.318021	0
Villigen	2022	X70	100	1	0	0	10	38	2		0	0	-0.318021	0
Villigen	2022	482A	100	1	1	1	7	17	2		66.6667	4.21459	-0.318021	0
Villigen	2022	420B	101	1	0	0	3	13	2		0	0	-0.215587	0
Villigen	2022	440n	101	1	0	0	5	24	2		0	0	-0.215587	0
Villigen	2022	454A	101	1	0	0	3	17	2		0	0	-0.215587	0
Villigen	2022	492B	101	1	0	0	3	21.5	2		0	0	-0.215587	0
Villigen	2022	496A	101	1	0	0	5	22	2		0	0	-0.215587	0
Villigen	2022	496B	101	1	0	0	8	32	2		0	0	-0.215587	0
Villigen	2022	X41C	101	1	0	0	8	32	2		0	0	-0.215587	0
Villigen	2022	423n	102	1	0	0	4	22	2		0	0	-0.113154	0
Villigen	2022	439C	102	1	0	0	3	19	2		0	0	-0.113154	0
Villigen	2022	458n	102	1	0	0	4	30	2		0	0	-0.113154	0
Villigen	2022	476C	102	1	0	0	3	20	2		0	0	-0.113154	0
Villigen	2022	482B	102	1	0	0	3	14.5	2		0	0	-0.113154	0
Villigen	2022	499n	102	1	0	0	6	29	2		0	0	-0.113154	0
Villigen	2022	X02B	102	1	0	0	4	23	2		0	0	-0.113154	0
Villigen	2022	X16B	102	1	0	0	7	39	2		0	0	-0.113154	0
Villigen	2022	X16C	102	1	0	0	8	41	2		0	0	-0.113154	0
Villigen	2022	X37A	102	1	0	0	2	14	2		0	0	-0.113154	0
Villigen	2022	X37B	102	1	0	0	6	28	2		0	0	-0.113154	0
Villigen	2022	X53	102	1	0	0	4	18.5	2		0	0	-0.113154	0
Villigen	2022	X60	102	1	0	0	8	38	2		0	0	-0.113154	0
Villigen	2022	X65	102	1	0	0	6	30	2		0	0	-0.113154	0
Villigen	2022	X66A	102	1	0	0	2	18	2		0	0	-0.113154	0
Villigen	2022	420C	103	1	0	0	4	19	2		0	0	-0.0107204	0
Villigen	2022	455n	103	1	0	0	2	13	2		0	0	-0.0107204	0
Villigen	2022	457A	103	1	0	0	3	17	2		0	0	-0.0107204	0
Villigen	2022	457B	103	1	0	0	2	15	2		0	0	-0.0107204	0
Villigen	2022	480n	103	1	0	0	5	29	2		0	0	-0.0107204	0
Villigen	2022	481A	103	1	0	0	4	22	2		0	0	-0.0107204	0
Villigen	2022	482C	103	1	0	0	1	10.5	2		0	0	-0.0107204	0
Villigen	2022	484n	103	1	0	0	6	25	2		0	0	-0.0107204	0
Villigen	2022	488A	103	1	0	0	4	14.5	2		0	0	-0.0107204	0
Villigen	2022	488B	103	1	0	0	4	15	2		0	0	-0.0107204	0
Villigen	2022	490n	103	1	0	0	2	21	2		0	0	-0.0107204	0
Villigen	2022	492A	103	1	0	0	7	34	2		0	0	-0.0107204	0
Villigen	2022	X24	103	1	0	0	4	19	2		0	0	-0.0107204	0
Villigen	2022	X36A	103	1	0	0	9	46	2		0	0	-0.0107204	0
Villigen	2022	X54	103	1	0	0	8	32	2		0	0	-0.0107204	0
Villigen	2022	X55A	103	1	0	0	1	16	2		0	0	-0.0107204	0
Villigen	2022	435A	104	1	0	0	4	23	2		0	0	0.091713	0
Villigen	2022	459n	104	1	0	0	4	23	2		0	0	0.091713	0
Villigen	2022	489C	104	1	0	0	8	43	2		0	0	0.091713	0
Villigen	2022	X46A	104	1	0	0	10	24	2		0	0	0.091713	0
Villigen	2022	489B	105	1	0	0	9	43	2		0	0	0.194146	0
Villigen	2022	X17A	105	1	0	0	7	28	2		0	0	0.194146	0
Villigen	2022	X46B	105	1	1	1	4	30	2		66.6667	4.21459	0.194146	0
Villigen	2022	435B	106	1	0	0	3	21	2		0	0	0.29658	0
Villigen	2022	457C	106	1	0	0	2	14	2		0	0	0.29658	0
Villigen	2022	457D	106	1	0	0	2	11	2		0	0	0.29658	0
Villigen	2022	466n	106	1	0	0	6	24	2		0	0	0.29658	0
Villigen	2022	497B	106	1	0	0	3	17.5	2		0	0	0.29658	0
Villigen	2022	X17B	106	1	0	0	5	23	2		0	0	0.29658	0
Villigen	2022	X19A	106	1	0	0	5	25	2		0	0	0.29658	0
Villigen	2022	X40A	106	1	0	0	4	19	2		0	0	0.29658	0
Villigen	2022	X40B	106	1	0	0	6	24	2		0	0	0.29658	0
Villigen	2022	X56B	106	1	0	0	3	16.5	2		0	0	0.29658	0
Villigen	2022	476A	107	1	0	0	3	16	2		0	0	0.399013	0
Villigen	2022	477B	107	1	0	0	4	21	2		0	0	0.399013	0
Villigen	2022	494n	107	1	0	0	3	23	2		0	0	0.399013	0
Villigen	2022	498B	107	1	0	0	5	25	2		0	0	0.399013	0
Villigen	2022	X19B	107	1	0	0	4	20	2		0	0	0.399013	0
Villigen	2022	X19C	107	1	0	0	5	23	2		0	0	0.399013	0
Villigen	2022	X36B	107	1	0	0	2	19	2		0	0	0.399013	0
Villigen	2022	X44A	107	1	0	0	3	15	2		0	0	0.399013	0
Villigen	2022	X44B	107	1	0	0	3	23	2		0	0	0.399013	0
Villigen	2022	X55B	107	1	0	0	2	21.5	2		0	0	0.399013	0
Villigen	2022	X58	107	1	0	0	2	18	2		0	0	0.399013	0
Villigen	2022	X59	107	1	0	0	2	16.5	2		0	0	0.399013	0
Villigen	2022	X62	107	1	0	0	3	17	2		0	0	0.399013	0
Villigen	2022	477A	108	1	0	0	3	17.5	2		0	0	0.501447	0
Villigen	2022	X28A	108	1	0	0	1	9.5	2		0	0	0.501447	0
Villigen	2022	X38	108	1	0	0	4	15	2		0	0	0.501447	0
Villigen	2022	X45	108	1	0	0	5	28	2		0	0	0.501447	0
Villigen	2022	X63	108	1	0	0	4	21	2		0	0	0.501447	0
Villigen	2022	X64B	108	1	0	0	5	23	2		0	0	0.501447	0
Villigen	2022	X66B	108	1	0	0	7	31	2		0	0	0.501447	0
Villigen	2022	X21	109	1	0	0	5	24	2		0	0	0.60388	0
Villigen	2022	X33A	109	1	0	0	7	24	2		0	0	0.60388	0
Villigen	2022	X64A	109	1	0	0	3	19	2		0	0	0.60388	0
Villigen	2022	X67	109	1	0	0	3	21	2		0	0	0.60388	0
Villigen	2022	X28B	110	1	0	0	2	15	2		0	0	0.706313	0
Villigen	2022	X37C	112	1	0	0	5	21.5	2		0	0	0.91118	0
Villigen	2022	X22A	113	1	0	0	6	32	2		0	0	1.01361	0
Villigen	2022	X22B	113	1	0	0	5	27	2		0	0	1.01361	0
Villigen	2022	X22C	113	1	0	0	5	25	2		0	0	1.01361	0
Villigen	2022	400B		0					1	Frostschaden				1
Villigen	2022	404B		0					1	Frostschaden				1
Villigen	2022	427n		0					1	Frostschaden				1
Villigen	2022	436A		0					1	Frostschaden				1
Villigen	2022	441n		0					1	Frostschaden				1
Villigen	2022	445n		0					1	Frostschaden				1
Villigen	2022	468B		0					1	Frostschaden				1
Villigen	2022	486n		0					1	Frostschaden				1
Villigen	2022	X32A		0					1	Frostschaden				1
Villigen	2022	X32B		0					1	Frostschaden				1
Villigen	2022	X32C		0					1	Frostschaden				1
Villigen	2022	X51B		0					1	Frostschaden				1
Villigen	2022	408n	85	1					1	Frostschaden			-1.85452	1
Villigen	2022	431A	85	1					1	Frostschaden			-1.85452	1
Villigen	2022	431B	85	1					1	Frostschaden			-1.85452	1
Villigen	2022	406A	86	1	0	0	3		1	Frostschaden	0	0	-1.75209	1
Villigen	2022	424n	86	1					1	Frostschaden			-1.75209	1
Villigen	2022	438B	86	1					1	Frostschaden			-1.75209	1
Villigen	2022	425n	87	1					1	Frostschaden			-1.64965	1
Villigen	2022	430n	87	1					1	Frostschaden			-1.64965	1
Villigen	2022	443n	88	1					1	Frostschaden			-1.54722	1
Villigen	2022	X02A	88	1					1	Frostschaden			-1.54722	1
Villigen	2022	X08A	88	1					1	Frostschaden			-1.54722	1
Villigen	2022	X10A	88	1					1	Frostschaden			-1.54722	1
Villigen	2022	X12	88	1					1	Frostschaden			-1.54722	1
Villigen	2022	402n	89	1	0	0	5		1	Frostschaden	0	0	-1.44479	1
Villigen	2022	403n	89	1					1	Frostschaden			-1.44479	1
Villigen	2022	410A	89	1					1	Frostschaden			-1.44479	1
Villigen	2022	413n	89	1					1	Frostschaden			-1.44479	1
Villigen	2022	419n	89	1					1	Frostschaden			-1.44479	1
Villigen	2022	426n	89	1					1	Frostschaden			-1.44479	1
Villigen	2022	436B	89	1					1	Frostschaden			-1.44479	1
Villigen	2022	438A	89	1					1	Frostschaden			-1.44479	1
Villigen	2022	444n	89	1					1	Frostschaden			-1.44479	1
Villigen	2022	446A	89	1					1	Frostschaden			-1.44479	1
Villigen	2022	450B	89	1					1	Frostschaden			-1.44479	1
Villigen	2022	462n	89	1					1	Frostschaden			-1.44479	1
Villigen	2022	468A	89	1					1	Frostschaden			-1.44479	1
Villigen	2022	473n	89	1					1	Frostschaden			-1.44479	1
Villigen	2022	X10B	89	1					1	Frostschaden			-1.44479	1
Villigen	2022	X26B	89	1					1	Frostschaden			-1.44479	1
Villigen	2022	X51A	89	1					1	Frostschaden			-1.44479	1
Villigen	2022	404A	90	1					1	Frostschaden			-1.34235	1
Villigen	2022	465n	95	1					1	Frostschaden			-0.830188	1
Villigen	2022	407n	96	1					1	Frostschaden			-0.727754	1
Villigen	2022	428n	96	1					1	Frostschaden			-0.727754	1
Villigen	2022	437n	96	1					1	Frostschaden			-0.727754	1
Villigen	2022	446B	96	1					1	Frostschaden			-0.727754	1
Villigen	2022	450A	96	1					1	Frostschaden			-0.727754	1
Villigen	2022	453n	96	1					1	Frostschaden			-0.727754	1
Villigen	2022	X10C	96	1					1	Frostschaden			-0.727754	1
Villigen	2022	463C	97	1					1	Frostschaden			-0.625321	1
Villigen	2022	481C	97	1					1	Frostschaden			-0.625321	1
Villigen	2022	X41A	97	1					1	Frostschaden			-0.625321	1
Villigen	2022	X39	99	1	0	0	3		1	Frostschaden	0	0	-0.420454	1
Villigen	2022	470n	99	1					1	Frostschaden			-0.420454	1
Villigen	2022	497C	99	1					1	Frostschaden			-0.420454	1
Villigen	2022	X14A	99	1					1	Frostschaden			-0.420454	1
Villigen	2022	X26A	99	1					1	Frostschaden			-0.420454	1
Villigen	2022	487A	100	1	0	0	4		1	Frostschaden	0	0	-0.318021	1
Villigen	2022	409B	100	1					1	Frostschaden			-0.318021	1
Villigen	2022	422n	100	1					1	Frostschaden			-0.318021	1
Villigen	2022	456n	100	1					1	Frostschaden			-0.318021	1
Villigen	2022	X50	100	1					1	Frostschaden			-0.318021	1
Villigen	2022	X56A	100	1					1	Frostschaden			-0.318021	1
Villigen	2022	X57	100	1					1	Frostschaden			-0.318021	1
Villigen	2022	461A	101	1	0	0	2		1	Frostschaden	0	0	-0.215587	1
Villigen	2022	400A	101	1					1	Frostschaden			-0.215587	1
Villigen	2022	410B	101	1					1	Frostschaden			-0.215587	1
Villigen	2022	418B	101	1					1	Frostschaden			-0.215587	1
Villigen	2022	X07	101	1					1	Frostschaden			-0.215587	1
Villigen	2022	X10D	101	1					1	Frostschaden			-0.215587	1
Villigen	2022	X47A=X31A	101	1					1	Frostschaden			-0.215587	1
Villigen	2022	X15	102	1					1	Frostschaden			-0.113154	1
Villigen	2022	X48	102	1					1	Frostschaden			-0.113154	1
Villigen	2022	X49B	102	1					1	Frostschaden			-0.113154	1
Villigen	2022	X69	102	1					1	Frostschaden			-0.113154	1
Villigen	2022	409A	103	1					1	Frostschaden			-0.0107204	1
Villigen	2022	X61	103	1					1	Frostschaden			-0.0107204	1
Villigen	2022	X68	103	1					1	Frostschaden			-0.0107204	1
Villigen	2022	409C	104	1					1	Frostschaden			0.091713	1
Villigen	2022	418A	104	1					1	Frostschaden			0.091713	1
Villigen	2022	447n	104	1					1	Frostschaden			0.091713	1
Villigen	2022	X27A	110	1					1	Frostschaden			0.706313	1
Villigen	2022		98
Villigen	2022		114
Villigen	2022		115
Villnachern	2022	513b		0
Villnachern	2022	513c		0
Villnachern	2022	513d		0
Villnachern	2022	514a		0
Villnachern	2022	528a		0
Villnachern	2022	544		0
Villnachern	2022	545a		0
Villnachern	2022	503b		0	0	0	4	5	2	Knospen nicht geöffnet	0	0		0
Villnachern	2022	542b	74	1	0	0	6	8.2	2		0	0	-2.98129	0
Villnachern	2022	539b	77	1	0	0	7	25.6	2		0	0	-2.67399	0
Villnachern	2022	517b	78	1	0	0	6	26.6	2		0	0	-2.57156	0
Villnachern	2022	547b	78	1	0	0	7	14.1	2		0	0	-2.57156	0
Villnachern	2022	520a	79	1	0	0	3	15.4	2		0	0	-2.46912	0
Villnachern	2022	521	79	1	0	0	6	12.6	2		0	0	-2.46912	0
Villnachern	2022	522	80	1	0	0	7	13	2		0	0	-2.36669	0
Villnachern	2022	511	81	1	0	0	7	13.5	2		0	0	-2.26425	0
Villnachern	2022	506	82	1	0	0	6	14.4	2		0	0	-2.16182	0
Villnachern	2022	520b	82	1	0	0	7	17.9	2		0	0	-2.16182	0
Villnachern	2022	538	82	1	0	0	13	15	2		0	0	-2.16182	0
Villnachern	2022	523a	83	1	0	0	8	17.9	2		0	0	-2.05939	0
Villnachern	2022	523c	83	1	0	0	4	11.6	2		0	0	-2.05939	0
Villnachern	2022	528b	83	1	0	0	4	7.7	2		0	0	-2.05939	0
Villnachern	2022	529	83	1	0	0	7	13	2		0	0	-2.05939	0
Villnachern	2022	535b	83	1	0	0	4	12.8	2		0	0	-2.05939	0
Villnachern	2022	536a	83	1	0	0	4	9.9	2		0	0	-2.05939	0
Villnachern	2022	513a	84	1	0	0	7	18	2		0	0	-1.95695	0
Villnachern	2022	516b	84	1	0	0	4	10.2	2		0	0	-1.95695	0
Villnachern	2022	518	84	1	0	0	6	18	2		0	0	-1.95695	0
Villnachern	2022	535a	84	1	0	0	6	11.2	2		0	0	-1.95695	0
Villnachern	2022	536b	84	1	0	0	5	5.4	2		0	0	-1.95695	0
Villnachern	2022	525b	87	1	0	0	7	20.5	2		0	0	-1.64965	0
Villnachern	2022	532a	87	1	0	0	7	10.3	2		0	0	-1.64965	0
Villnachern	2022	533b	87	1	0	0	7	12.6	2		0	0	-1.64965	0
Villnachern	2022	526	89	1	0	0	5	11.5	2		0	0	-1.44479	0
Villnachern	2022	505	90	1	0	0	7	9.8	2		0	0	-1.34235	0
Villnachern	2022	503a	91	1	0	0	5	8	2		0	0	-1.23992	0
Villnachern	2022	528c	91	1	0	0	2	10.8	2		0	0	-1.23992	0
Villnachern	2022	546c	92	1	0	0	5	4.7	2		0	0	-1.13749	0
Villnachern	2022	547a	94	1	0	0	4	6	2		0	0	-0.932621	0
Villnachern	2022	504b	100	1	0	0	2	13.5	2		0	0	-0.318021	0
Villnachern	2022	512	100	1	0	0	4	4.8	2		0	0	-0.318021	0
Villnachern	2022	528d	102	1	0	0	6	12.9	2		0	0	-0.113154	0
Villnachern	2022	546b	102	1	0	0	7	18.4	2		0	0	-0.113154	0
Villnachern	2022	500	110	1	0	0	7	24	2	verdorrt	0	0	0.706313	0
Villnachern	2022	541		0					1	Knpsen nicht geöffnet				1
Villnachern	2022	530b	74	1	0	0	4		1		0	0	-2.98129	1
Villnachern	2022	543	74	1	0	0	4		1		0	0	-2.98129	1
Villnachern	2022	540	77	1	0	0	4		1		0	0	-2.67399	1
Villnachern	2022	516a	78	1	0	0	8		1		0	0	-2.57156	1
Villnachern	2022	542a	78	1	0	0	6		1		0	0	-2.57156	1
Villnachern	2022	519	79	1	0	0	8		1		0	0	-2.46912	1
Villnachern	2022	534	79	1	0	0	9		1		0	0	-2.46912	1
Villnachern	2022	508	80	1	0	0	6		1		0	0	-2.36669	1
Villnachern	2022	509	80	1	0	0	6		1		0	0	-2.36669	1
Villnachern	2022	524	80	1	0	0	6		1		0	0	-2.36669	1
Villnachern	2022	527a	80	1	0	0	5		1		0	0	-2.36669	1
Villnachern	2022	537	80	1	0	0	7		1		0	0	-2.36669	1
Villnachern	2022	527b	81	1	0	0	9		1		0	0	-2.26425	1
Villnachern	2022	539a	81	1	0	0	6		1		0	0	-2.26425	1
Villnachern	2022	501	82	1	0	0	7		1		0	0	-2.16182	1
Villnachern	2022	507	82	1	0	0	6		1		0	0	-2.16182	1
Villnachern	2022	510b	82	1	0	0	4		1		0	0	-2.16182	1
Villnachern	2022	514b	82	1	0	0	6		1		0	0	-2.16182	1
Villnachern	2022	523b	82	1	0	0	5		1		0	0	-2.16182	1
Villnachern	2022	530a	82	1	0	0	10		1		0	0	-2.16182	1
Villnachern	2022	546a	82	1	0	0	3		1		0	0	-2.16182	1
Villnachern	2022	510a	83	1	0	0	10		1		0	0	-2.05939	1
Villnachern	2022	517a	83	1	0	0	7		1		0	0	-2.05939	1
Villnachern	2022	525a	83	1	0	0	4		1		0	0	-2.05939	1
Villnachern	2022	532b	83	1	0	0	5		1		0	0	-2.05939	1
Villnachern	2022	533a	83	1	0	0	6		1		0	0	-2.05939	1
Villnachern	2022	502	84	1	0	0	6		1		0	0	-1.95695	1
Villnachern	2022	515	84	1	0	0	5		1		0	0	-1.95695	1
Villnachern	2022	533c	84	1	0	0	6		1		0	0	-1.95695	1
Villnachern	2022	545b	84	1	0	0	8		1		0	0	-1.95695	1
Villnachern	2022	504a	92	1	0	0	6		1		0	0	-1.13749	1
Villnachern	2022	531	94	1	0	0	4		1		0	0	-0.932621	1
Villnachern	2022		75
Villnachern	2022		76
Villnachern	2022		93
Erlinsbach	2023	198			0	0				keine Rosette	0	0
Erlinsbach	2023	101		0						keine Rosette
Erlinsbach	2023	107a		0						keine Rosette
Erlinsbach	2023	118		0						keine Rosette
Erlinsbach	2023			0
Erlinsbach	2023	126		0						nur Rosette
Erlinsbach	2023	129		0						keine Rosette
Erlinsbach	2023	147		0						keine Rosette
Erlinsbach	2023			0
Erlinsbach	2023			0
Erlinsbach	2023	153a		0						keine Rosette
Erlinsbach	2023			0
Erlinsbach	2023			0
Erlinsbach	2023	160a		0						keine Rosette
Erlinsbach	2023	160b		0						keine Rosette
Erlinsbach	2023	162a		0						keine Rosette
Erlinsbach	2023			0
Erlinsbach	2023			0
Erlinsbach	2023	163		0						Rosette
Erlinsbach	2023	169		0						Rosette
Erlinsbach	2023	170		0						Rosette
Erlinsbach	2023			0
Erlinsbach	2023			0
Erlinsbach	2023	184		0						keine Rosette
Erlinsbach	2023	199		0						Rosette
Erlinsbach	2023	119	94	1	0	0				neu 2 Pfl.	0	0	-0.932621
Erlinsbach	2023	121	94	1	0	0	3			verkümmert ab 24.4.	0	0	-0.932621
Erlinsbach	2023	123	94	1	0	0	3			verkümmert ab 29.4.	0	0	-0.932621
Erlinsbach	2023	154	94	1	0	0				neu 3 Pflanzen	0	0	-0.932621
Erlinsbach	2023	164	94	1	0	0	4			verkümmert ab 24.4.	0	0	-0.932621
Erlinsbach	2023	109a	100	1	0	0	5				0	0	-0.318021
Erlinsbach	2023	109b	100	1	0	0	4				0	0	-0.318021
Erlinsbach	2023	120a	100	1	0	0				neu 2 Pfl.	0	0	-0.318021
Erlinsbach	2023	120b	100	1	0	0	2			verkümmert ab 24.4.	0	0	-0.318021
Erlinsbach	2023	125	100	1	0	0	3			verkümmert ab 29.4.	0	0	-0.318021
Erlinsbach	2023	140	100	1	0	0	2			verkümmert ab 21.4.23	0	0	-0.318021
Erlinsbach	2023	141	100	1	0	0	1			verkümmert ab 18.4.23	0	0	-0.318021
Erlinsbach	2023	155	62	1	0	0	5	29	2		0	0	-4.21049	0
Erlinsbach	2023	108b	73	1	0	0	3		2		0	0	-3.08372	0
Erlinsbach	2023	110	94	1	0	0	5	21	2	Rosette nicht kräftig	0	0	-0.932621	0
Erlinsbach	2023	112	94	1	0	0	4	13	2		0	0	-0.932621	0
Erlinsbach	2023	130	94	1	0	0	4	17	2		0	0	-0.932621	0
Erlinsbach	2023	132	94	1	0	0	7	26	2		0	0	-0.932621	0
Erlinsbach	2023	142	94	1	0	0	8	38	2		0	0	-0.932621	0
Erlinsbach	2023	143	94	1	0	0	9	31	2		0	0	-0.932621	0
Erlinsbach	2023	144	94	1	0	0	6	16	2		0	0	-0.932621	0
Erlinsbach	2023	153b	94	1	0	0	6	30	2		0	0	-0.932621	0
Erlinsbach	2023	166	94	1	0	0	4	11	2		0	0	-0.932621	0
Erlinsbach	2023	168	94	1	0	0	11	36	2		0	0	-0.932621	0
Erlinsbach	2023	103	100	1	0	0	5	10	2	sehr kleine Pflanze	0	0	-0.318021	0
Erlinsbach	2023	104	100	1	0	0	7	26	2		0	0	-0.318021	0
Erlinsbach	2023	107b	100	1	0	0	5	33	2		0	0	-0.318021	0
Erlinsbach	2023	114	100	1	0	0	8	31	2		0	0	-0.318021	0
Erlinsbach	2023	122	100	1	0	0	9	32	2		0	0	-0.318021	0
Erlinsbach	2023	145	100	1	0	0	6	17	2		0	0	-0.318021	0
Erlinsbach	2023	146	100	1	0	0	4	12	2		0	0	-0.318021	0
Erlinsbach	2023	150	100	1	0	0	10	24	2		0	0	-0.318021	0
Erlinsbach	2023	151	100	1	0	0	7	32	2		0	0	-0.318021	0
Erlinsbach	2023	152	100	1	0	0	16	40	2		0	0	-0.318021	0
Erlinsbach	2023	156	100	1	0	0	8	31	2		0	0	-0.318021	0
Erlinsbach	2023	165	100	1	0	0	7	30	2		0	0	-0.318021	0
Erlinsbach	2023	167	100	1	0	0	9	24	2		0	0	-0.318021	0
Erlinsbach	2023	171	100	1	0	0	5	18	2		0	0	-0.318021	0
Erlinsbach	2023	100	104	1	0	0	4	23	2		0	0	0.091713	0
Erlinsbach	2023	117	104	1	0	0	2	20	2		0	0	0.091713	0
Erlinsbach	2023	162	104	1	0	0	4	17	2		0	0	0.091713	0
Erlinsbach	2023	102	108	1	0	0	3	18	2		0	0	0.501447	0
Erlinsbach	2023	111	108	1	0	0	4	19	2	neu 3 Pflanzen ab 21.4. 2 verkümmert	0	0	0.501447	0
Erlinsbach	2023	161	108	1	0	0	3	16	2	neu 2 Pflanzen 1 Ros. und 1 blühende	0	0	0.501447	0
Erlinsbach	2023	180	108	1	0	0	8	33	2		0	0	0.501447	0
Erlinsbach	2023	182	108	1	0	0	5	25	2		0	0	0.501447	0
Erlinsbach	2023	157	114	1	0	0	3	18	2		0	0	1.11605	0
Erlinsbach	2023	173	114	1	0	0	2	10	2	sehr kleine Pflanze	0	0	1.11605	0
Erlinsbach	2023	174	114	1	0	0	5	18	2	sehr kleine Blüten	0	0	1.11605	0
Erlinsbach	2023	179	114	1	0	0	6	18	2		0	0	1.11605	0
Erlinsbach	2023	181	114	1	0	0	6	26	2		0	0	1.11605	0
Erlinsbach	2023	185	114	1	0	0	7	32	2		0	0	1.11605	0
Erlinsbach	2023	186a	114	1	0	0	5	24	2		0	0	1.11605	0
Erlinsbach	2023	186b	114	1	0	0	6	34	2		0	0	1.11605	0
Erlinsbach	2023	187	114	1	0	0	8	41	2		0	0	1.11605	0
Erlinsbach	2023	188	114	1	0	0	7	33	2		0	0	1.11605	0
Erlinsbach	2023	189	114	1	0	0	5	36	2		0	0	1.11605	0
Erlinsbach	2023	196	114	1	0	0	4	31	2		0	0	1.11605	0
Erlinsbach	2023	176	119	1	0	0	5	25	2		0	0	1.62821	0
Erlinsbach	2023	178	119	1	0	0	5	21	2		0	0	1.62821	0
Erlinsbach	2023	183	119	1	0	0	6	34	2		0	0	1.62821	0
Erlinsbach	2023	190b	119	1	0	0	5	25	2		0	0	1.62821	0
Erlinsbach	2023	191	119	1	0	0	5	22	2		0	0	1.62821	0
Erlinsbach	2023	192	119	1	0	0	4	20	2		0	0	1.62821	0
Erlinsbach	2023	193b	119	1	0	0	4	21	2		0	0	1.62821	0
Erlinsbach	2023	195	119	1	0	0	5	24	2		0	0	1.62821	0
Erlinsbach	2023	197a	121	1	0	0	4	26	2		0	0	1.83308	0
Erlinsbach	2023	186c	122	1	0	0	3	17	2		0	0	1.93551	0
Erlinsbach	2023	190a	122	1	0	0	4	22	2		0	0	1.93551	0
Erlinsbach	2023	193a	122	1	0	0	3	17	2		0	0	1.93551	0
Erlinsbach	2023	194	122	1	0	0	4	21	2		0	0	1.93551	0
Erlinsbach	2023		74
Erlinsbach	2023		75
Erlinsbach	2023		76
Erlinsbach	2023		77
Erlinsbach	2023		78
Erlinsbach	2023		79
Erlinsbach	2023		80
Erlinsbach	2023	105	104	1	0	0				neu 2 Pflanzen	0	0	0.091713
Erlinsbach	2023	106	104	1	0	0	2			21.4. verkümmert und abgestorben	0	0	0.091713
Erlinsbach	2023	108a	104	1	0	0	5				0	0	0.091713
Erlinsbach	2023	113	104	1	0	0	2			verkümmert ab 24.4	0	0	0.091713
Erlinsbach	2023	115	104	1	0	0	4			verkümmert ab 24.4.	0	0	0.091713
Erlinsbach	2023	116	104	1	0	0	1			verkümmert ab 24.4.	0	0	0.091713
Erlinsbach	2023	134	104	1	0	0	2			zierliche Pflanze	0	0	0.091713
Erlinsbach	2023	127	108	1	0	0	3			neu 2 Pfl., eine verkümmert	0	0	0.501447
Erlinsbach	2023	128	111	1	0	0	2				0	0	0.808747
Erlinsbach	2023	177	114	1	0	0				neu 2 Pflanzen	0	0	1.11605
Erlinsbach	2023	197c	114							2.5. zertreten			1.11605
Erlinsbach	2023	197b	119							2.5. zertreten			1.62821
Erlinsbach	2023		120
Erlinsbach	2023	190c	122	1	0	0	3			5.5. abgeknickt	0	0	1.93551
Feek	2023	809 B	91	1	0	0	4	12	2		0	0	-1.23992	0
Feek	2023	845 A	91	1	0	0	2	15	2		0	0	-1.23992	0
Feek	2023	808	100	1	0	0	4	28	2		0	0	-0.318021	0
Feek	2023	838 A	100	1	0	0	6	30	2		0	0	-0.318021	0
Feek	2023	843	101	1	0	0	9	31	2		0	0	-0.215587	0
Feek	2023	295 A	104	1	0	0	10	26	2		0	0	0.091713	0
Feek	2023	295 B	104	1	0	0	10	31	2		0	0	0.091713	0
Feek	2023	295 C	104	1	0	0		24	2		0	0	0.091713	0
Feek	2023	805 B	104	1	0	0		21	2		0	0	0.091713	0
Feek	2023	814	104	1	0	0		13	2		0	0	0.091713	0
Feek	2023	820	104	1	0	0		21	2		0	0	0.091713	0
Feek	2023	849 A	104	1	0	0	8	35	2		0	0	0.091713	0
Feek	2023	854 A	104	1	0	0	6	24	2		0	0	0.091713	0
Feek	2023	859	104	1	0	0	6	31	2		0	0	0.091713	0
Feek	2023	15 A	104	1	2	1	11	41	2		17.6991	2.92848	0.091713	0
Feek	2023	5	108	1	0	0	7	28	2		0	0	0.501447	0
Feek	2023	18 A	108	1	0	0	6	30	2		0	0	0.501447	0
Feek	2023	18 B	108	1	0	0	6	25	2		0	0	0.501447	0
Feek	2023	18 C	108	1	0	0	2	15	2		0	0	0.501447	0
Feek	2023	803B	108	1	0	0		16	2		0	0	0.501447	0
Feek	2023	805 A	108	1	0	0		18	2		0	0	0.501447	0
Feek	2023	847 A	108	1	0	0	7	18	2		0	0	0.501447	0
Feek	2023	853 A	108	1	0	0	10	30	2		0	0	0.501447	0
Feek	2023	853 B	108	1	0	0	8	30	2		0	0	0.501447	0
Feek	2023	15 B	108	1	1	1	9	28	2		8.84956	2.28743	0.501447	0
Feek	2023	3	111	1	0	0	8	36	2		0	0	0.808747	0
Feek	2023	17	111	1	0	0	6	25	2		0	0	0.808747	0
Feek	2023	18 E	111	1	0	0	6	28	2		0	0	0.808747	0
Feek	2023	18 F	111	1	0	0	5	18	2		0	0	0.808747	0
Feek	2023	840	111	1	0	0	8	38	2		0	0	0.808747	0
Feek	2023	847 B	111	1	0	0	9	30	2		0	0	0.808747	0
Feek	2023		111	1	1	1	6	25	2		8.84956	2.28743	0.808747	0
Feek	2023	848 C	111	1	2	1	10	26	2		17.6991	2.92848	0.808747	0
Feek	2023	15 C	114	1	0	0	6	24	2		0	0	1.11605	0
Feek	2023	15 D	114	1	0	0	5	24	2		0	0	1.11605	0
Feek	2023	18 D	114	1	0	0	5	18	2		0	0	1.11605	0
Feek	2023	18 G	114	1	0	0	4	14	2		0	0	1.11605	0
Feek	2023	28	114	1	0	0	6	20	2		0	0	1.11605	0
Feek	2023	850	114	1	0	0	7	31	2		0	0	1.11605	0
Feek	2023	851	114	1	0	0	6	33	2		0	0	1.11605	0
Feek	2023	848 A	118	1	0	0	3	18	2		0	0	1.52578	0
Feek	2023	848 B	118	1	0	0	3	24	2		0	0	1.52578	0
Feek	2023	848 D	118	1	0	0	5	29	2		0	0	1.52578	0
Feek	2023	849 B	118	1	0	0	6	26	2		0	0	1.52578	0
Feek	2023	849 C	118	1	0	0	4	18	2		0	0	1.52578	0
Feek	2023	853 C	118	1	0	0	5	22	2		0	0	1.52578	0
Feek	2023	802					3	0	1	Frostschaden				1
Feek	2023	831						0	1	Frostschaden				1
Feek	2023	801 A	88	1	0	0		0	1	Frostschaden	0	0	-1.54722	1
Feek	2023	801 B	88	1	0	0	7	0	1	Frostschaden	0	0	-1.54722	1
Feek	2023	800	91	1	0	0		0	1	Frostschaden	0	0	-1.23992	1
Feek	2023	806	91	1	0	0		0	1	Frostschaden	0	0	-1.23992	1
Feek	2023	809 A	91	1	0	0	6	0	1	Frostschaden	0	0	-1.23992	1
Feek	2023	804	95	1	0	0	3	0	1	Frostschaden	0	0	-0.830188	1
Feek	2023	844 A	118	1	0	0					0	0	1.52578
Küttingen	2023	630		1	0	0				erst 19,4, gefunden, 5 Blüten, davon 2 verblüht (leicht geschädigt?)	0	0
Küttingen	2023	601		0						keine Rosette
Küttingen	2023	607		0						Sterile Rosette (22.4.23)
Küttingen	2023	609B		0						Keine zweite Pflanze mehr gefunden (22.4.23)
Küttingen	2023	617		0						Blütentrieb abgefressen (19.4.23)
[truncated: 640 more rows]
