# Supplementary material for: The Late Orchid Catches the Bee: Frost Damage and Pollination Success in the Face of Global Warming in a European Terrestrial Orchid
Source: Ecol Evol. 2025 Jan 16;15(1):e70729. doi: 10.1002/ece3.70729 (PMC11739451; doi:10.1002/ece3.70729)
Supplement: Supplementary file 1 — Appendix S1. [file ECE3-15-e70729-s001.zip › ece370729-sup-0001-AppendixS1/phenology bee orchid upload.xlsx]

## Sheet: phenology bee orchid review
year	emergence	species
1970	136	1
1970	136	1
1970	136	1
1972	120	1
1973	100	1
1973	114	1
1973	114	1
1973	125	1
1973	132	1
1973	132	1
1973	134	1
1973	135	1
1973	138	1
1973	143	1
1973	153	1
1973	157	1
1974	123	1
1974	137	1
1974	141	1
1974	155	1
1974	156	1
1975	135	1
1975	139	1
1975	139	1
1975	139	1
1975	139	1
1975	149	1
1975	152	1
1975	152	1
1976	101	1
1976	109	1
1976	109	1
1976	109	1
1976	109	1
1976	109	1
1976	109	1
1976	109	1
1976	109	1
1976	114	1
1976	118	1
1976	119	1
1976	119	1
1976	119	1
1976	121	1
1976	121	1
1976	121	1
1976	121	1
1976	121	1
1976	122	1
1976	122	1
1976	124	1
1976	125	1
1976	126	1
1976	129	1
1976	129	1
1976	136	1
1976	139	1
1976	139	1
1976	142	1
1976	145	1
1976	149	1
1977	107	1
1977	115	1
1977	116	1
1977	119	1
1977	120	1
1977	122	1
1977	123	1
1977	126	1
1977	130	1
1977	130	1
1977	131	1
1977	135	1
1977	135	1
1977	138	1
1977	138	1
1977	139	1
1977	140	1
1977	140	1
1977	141	1
1977	141	1
1977	142	1
1977	145	1
1977	151	1
1977	151	1
1977	151	1
1977	152	1
1978	117	1
1978	121	1
1978	121	1
1978	122	1
1978	124	1
1978	125	1
1978	125	1
1978	125	1
1978	129	1
1978	129	1
1978	137	1
1978	137	1
1978	137	1
1978	138	1
1978	139	1
1978	146	1
1978	147	1
1978	147	1
1978	149	1
1978	152	1
1979	116	1
1979	120	1
1979	121	1
1979	121	1
1979	121	1
1979	121	1
1979	146	1
1979	149	1
1980	121	1
1980	121	1
1980	124	1
1980	126	1
1980	129	1
1980	130	1
1980	130	1
1980	131	1
1980	140	1
1980	143	1
1980	143	1
1980	163	1
1980	163	1
1980	163	1
1981	110	1
1981	126	1
1981	135	1
1982	128	1
1982	136	1
1982	142	1
1982	142	1
1982	142	1
1982	144	1
1982	147	1
1982	147	1
1982	149	1
1982	149	1
1982	149	1
1982	149	1
1983	120	1
1983	125	1
1983	128	1
1983	132	1
1983	155	1
1984	120	1
1984	122	1
1984	156	1
1984	161	1
1984	177	1
1984	177	1
1984	180	1
1985	109	1
1985	121	1
1985	141	1
1985	142	1
1985	146	1
1986	138	1
1986	139	1
1986	143	1
1987	144	1
1988	119	1
1988	120	1
1988	124	1
1988	127	1
1989	119	1
1989	133	1
1989	135	1
1989	145	1
1989	145	1
1989	166	1
1990	120	1
1990	120	1
1990	120	1
1990	120	1
1990	142	1
1991	124	1
1991	124	1
1991	125	1
1991	125	1
1991	128	1
1991	130	1
1991	138	1
1991	145	1
1992	118	1
1992	121	1
1992	125	1
1992	127	1
1992	127	1
1992	127	1
1992	129	1
1992	134	1
1992	158	1
1992	167	1
1992	208	1
1993	119	1
1993	122	1
1993	122	1
1993	125	1
1993	127	1
1993	129	1
1993	140	1
1994	114	1
1994	114	1
1994	120	1
1994	121	1
1994	132	1
1994	150	1
1995	105	1
1995	105	1
1995	110	1
1995	114	1
1995	114	1
1995	118	1
1995	119	1
1995	119	1
1995	119	1
1995	121	1
1995	123	1
1995	123	1
1995	127	1
1995	127	1
1995	127	1
1995	130	1
1995	130	1
1995	130	1
1995	130	1
1995	130	1
1995	131	1
1995	140	1
1995	141	1
1996	126	1
1996	149	1
1996	150	1
1996	158	1
1997	102	1
1997	102	1
1997	102	1
1997	120	1
1997	120	1
1997	127	1
1997	137	1
1997	137	1
1997	137	1
1997	140	1
1998	93	1
1998	93	1
1998	101	1
1998	115	1
1998	115	1
1998	120	1
1998	120	1
1998	130	1
1998	138	1
1999	110	1
1999	150	1
2000	104	1
2000	121	1
2000	127	1
2000	128	1
2000	141	1
2000	141	1
2000	153	1
2000	153	1
2001	120	1
2001	121	1
2001	121	1
2001	121	1
2001	121	1
2001	121	1
2001	124	1
2001	127	1
2001	130	1
2001	130	1
2001	130	1
2001	140	1
2001	140	1
2001	145	1
2001	145	1
2001	146	1
2001	147	1
2001	147	1
2002	77	1
2002	95	1
2002	106	1
2002	111	1
2002	117	1
2002	120	1
2002	131	1
2002	131	1
2002	146	1
2002	150	1
2002	150	1
2003	89	1
2003	105	1
2003	109	1
2003	109	1
2003	121	1
2003	121	1
2003	121	1
2003	124	1
2003	124	1
2003	124	1
2003	124	1
2003	124	1
2003	126	1
2003	126	1
2003	126	1
2003	127	1
2003	127	1
2003	127	1
2003	130	1
2003	131	1
2003	131	1
2003	131	1
2003	137	1
2003	140	1
2003	141	1
2003	143	1
2004	107	1
2004	115	1
2004	115	1
2004	130	1
2004	131	1
2004	131	1
2004	135	1
2004	135	1
2005	119	1
2005	120	1
2005	120	1
2005	120	1
2005	120	1
2005	127	1
2005	128	1
2005	128	1
2005	128	1
2005	128	1
2005	128	1
2005	128	1
2005	128	1
2005	133	1
2005	139	1
2005	140	1
2005	144	1
2005	145	1
2005	146	1
2005	146	1
2006	119	1
2006	119	1
2006	120	1
2006	128	1
2006	131	1
2006	142	1
2006	145	1
2006	146	1
2006	151	1
2006	156	1
2006	181	1
2007	95	1
2007	105	1
2007	108	1
2007	110	1
2007	110	1
2007	110	1
2007	111	1
2007	111	1
2007	111	1
2007	115	1
2007	116	1
2007	119	1
2007	125	1
2007	132	1
2007	173	1
2008	110	1
2008	111	1
2008	115	1
2008	127	1
2008	131	1
2008	132	1
2008	132	1
2008	145	1
2008	145	1
2008	145	1
2008	148	1
2009	64	1
2009	64	1
2009	111	1
2009	115	1
2009	115	1
2009	115	1
2009	115	1
2009	115	1
2009	115	1
2009	117	1
2009	117	1
2009	117	1
2009	118	1
2009	121	1
2009	121	1
2009	121	1
2009	135	1
2009	135	1
2009	138	1
2009	140	1
2009	144	1
2010	112	1
2010	112	1
2010	119	1
2010	119	1
2010	127	1
2010	127	1
2010	127	1
2010	130	1
2010	130	1
2010	143	1
2011	71	1
2011	71	1
2011	92	1
2011	96	1
2011	96	1
2011	101	1
2011	104	1
2011	104	1
2011	105	1
2011	105	1
2011	107	1
2011	107	1
2011	107	1
2011	107	1
2011	107	1
2011	107	1
2011	110	1
2011	110	1
2011	110	1
2011	110	1
2011	110	1
2011	111	1
2011	111	1
2011	115	1
2011	119	1
2011	132	1
2011	182	1
2011	182	1
2012	70	1
2012	75	1
2012	75	1
2012	85	1
2012	85	1
2012	96	1
2012	109	1
2012	117	1
2012	117	1
2012	120	1
2012	123	1
2012	124	1
2012	124	1
2012	126	1
2012	136	1
2013	96	1
2013	97	1
2013	108	1
2013	118	1
2013	119	1
2013	120	1
2013	120	1
2013	121	1
2013	121	1
2013	121	1
2013	121	1
2013	125	1
2013	125	1
2013	127	1
2013	128	1
2013	134	1
2013	138	1
2013	138	1
2013	138	1
2013	140	1
2013	144	1
2013	145	1
2013	145	1
2013	149	1
2013	151	1
2013	152	1
2013	158	1
2013	162	1
2014	90	1
2014	90	1
2014	96	1
2014	96	1
2014	97	1
2014	100	1
2014	101	1
2014	101	1
2014	103	1
2014	104	1
2014	104	1
2014	104	1
2014	104	1
2014	104	1
2014	104	1
2014	107	1
2014	107	1
2014	110	1
2014	111	1
2014	116	1
2014	116	1
2014	116	1
2014	119	1
2014	121	1
2014	123	1
2014	124	1
2014	124	1
2014	125	1
2014	125	1
2014	129	1
2014	130	1
2014	135	1
2014	135	1
2014	144	1
2014	160	1
2015	79	1
2015	102	1
2015	102	1
2015	102	1
2015	107	1
2015	107	1
2015	108	1
2015	108	1
2015	108	1
2015	110	1
2015	112	1
2015	116	1
2015	118	1
2015	119	1
2015	124	1
2015	125	1
2015	129	1
2015	131	1
2016	77	1
2016	77	1
2016	77	1
2016	80	1
2016	80	1
2016	100	1
2016	107	1
2016	109	1
2016	109	1
2016	112	1
2016	114	1
2016	114	1
2016	115	1
2016	119	1
2016	119	1
2016	120	1
2016	120	1
2016	120	1
2016	120	1
2016	123	1
2016	125	1
2016	129	1
2016	129	1
2016	129	1
2016	129	1
2016	129	1
2016	129	1
2016	129	1
2016	135	1
2016	137	1
2016	137	1
2016	140	1
2016	141	1
2016	148	1
2017	82	1
2017	82	1
2017	86	1
2017	86	1
2017	86	1
2017	86	1
2017	86	1
2017	96	1
2017	99	1
2017	99	1
2017	100	1
2017	100	1
2017	100	1
2017	104	1
2017	104	1
2017	107	1
2017	107	1
2017	107	1
2017	107	1
2017	107	1
2017	107	1
2017	107	1
2017	107	1
2017	114	1
2017	114	1
2017	118	1
2017	119	1
2017	119	1
2017	119	1
2017	119	1
2017	119	1
2017	119	1
2017	119	1
2017	119	1
2017	119	1
2017	119	1
2017	119	1
2017	119	1
2017	119	1
2017	119	1
2017	119	1
2017	119	1
2017	119	1
2017	119	1
2017	122	1
2017	122	1
2018	82	1
2018	82	1
2018	97	1
2018	97	1
2018	98	1
2018	105	1
2018	105	1
2018	105	1
2018	105	1
2018	109	1
2018	109	1
2018	109	1
2018	110	1
2018	110	1
2018	110	1
2018	110	1
2018	113	1
2018	113	1
2018	114	1
2018	114	1
2018	119	1
2018	121	1
2018	121	1
2018	121	1
2018	124	1
2018	126	1
2018	131	1
2018	131	1
2018	131	1
2019	92	1
2019	101	1
2019	101	1
2019	121	1
2019	121	1
2019	121	1
2019	121	1
2019	124	1
2019	124	1
2019	124	1
2019	127	1
2019	127	1
2019	132	1
2019	132	1
2019	137	1
1972	119	2
1972	151	2
1972	171	2
1973	131	2
1973	133	2
1975	177	2
1976	162	2
1977	161	2
1978	147	2
1983	172	2
1985	171	2
1986	172	2
1988	132	2
1989	124	2
1991	150	2
1991	176	2
1991	190	2
1992	140	2
1992	174	2
1992	202	2
1993	128	2
1993	138	2
1993	149	2
1994	136	2
1994	157	2
1994	164	2
1994	233	2
1995	124	2
2000	163	2
2001	172	2
2001	172	2
2003	106	2
2003	121	2
2003	123	2
2003	156	2
2004	117	2
2004	137	2
2004	160	2
2006	135	2
2006	159	2
2007	109	2
2011	113	2
2011	127	2
2013	147	2
2014	130	2
2015	127	2
2015	133	2
2016	125	2
2016	173	2
2017	130	2
2017	130	2
2018	128	2
