# Supplementary material for: The Late Orchid Catches the Bee: Frost Damage and Pollination Success in the Face of Global Warming in a European Terrestrial Orchid
Source: Ecol Evol. 2025 Jan 16;15(1):e70729. doi: 10.1002/ece3.70729 (PMC11739451; doi:10.1002/ece3.70729)
Supplement: Supplementary file 1 — Appendix S1. [file ECE3-15-e70729-s001.zip › ece370729-sup-0001-AppendixS1/predicted frostdamage upload.xlsx]

## Sheet: predicted frostdamage review
date	frostdays	mean_temp_Feb	mean_temp_April	predictedfrostdamage	pred_frost_binary	age_cat	dekade	damage_binary	predicted_mean_start_flowering	age_cat3
1950	0		7.4	0	0	1	50	0		1
1951	6	1.9	8.5	7.665	1	1	50	1	113.82	1
1952	4	-1.8	10.7	10.235	1	1	50	1	125.66	1
1953	2	-1	10	0	0	1	50	0	123.1	1
1954	8	-1.9	6.4	5.72	1	1	50	1	125.98	1
1955	11	0.5	8.1	33.115	1	1	50	1	118.3	1
1956	9	-9.8	6.8	13.81	1	1	50	1	151.26	1
1957	8	3.9	8.3	17.595	1	1	50	1	107.42	1
1958	9	3.2	5.8	7.56	1	1	50	1	109.66	1
1959	5	0.3	9.3	7.075	1	1	50	1	118.94	1
1960	4	1.4	8.3	0	0	1	60	0	115.42	1
1961	0	4.4	11.1	0	0	1	60	0	105.82	1
1962	4	0.1	8.6	0	0	1	60	0	119.58	1
1963	4	-4.9	9.2	0.86	1	1	60	1	135.58	1
1964	0	1.8	9.6	0	0	1	60	0	114.14	1
1965	2	-3.3	6.8	0	0	1	60	0	130.46	1
1966	2	5.3	9.8	0	0	1	60	0	102.94	1
1967	8	2.4	7.3	11.345	1	1	60	1	112.22	1
1968	7	1.8	9.6	20.13	1	1	60	1	114.14	1
1969	6	-1.1	7.7	2.665	1	1	60	1	123.42	1
1970	8	0.9	6.3	5.095	1	1	70	1	117.02	1
1971	2	0.2	10.5	0	0	1	70	0	119.26	1
1972	4	2.1	7.7	0	0	1	70	0	113.18	1
1973	14	0.1	5.5	33.635	1	1	70	1	119.58	1
1974	5	3.1	8.5	2.075	1	1	70	1	109.98	1
1975	7	1.6	8	10.13	1	1	70	1	114.78	2
1976	7	0.8	8	10.13	1	1	70	1	117.34	2
1977	7	4.8	6.8	2.63	1	1	70	1	104.54	2
1978	7	-0.9	7.4	6.38	1	1	70	1	122.78	2
1979	5	1.4	6.3	0	0	1	70	0	115.42	2
1980	5	3.1	6.1	0	0	1	80	0	109.98	2
1981	2	-1.1	9.6	0	0	1	80	0	123.42	2
1982	2	0.1	7.4	0	0	1	80	0	119.58	2
1983	0	-1.5	9	0	0	1	80	0	124.7	2
1984	5	0	7.4	0	0	1	80	0	119.9	2
1985	2	-0.6	8.5	0	0	1	80	0	121.82	2
1986	4	-5.1	6.6	0	0	2	80	0	136.22	2
1987	4	0.7	10.1	6.485	1	2	80	1	117.66	2
1988	2	1.8	9.3	0	0	2	80	0	114.14	2
1989	1	2.6	7.5	0	0	2	80	0	111.58	2
1990	2	5.8	7.4	0	0	2	90	0	101.34	2
1991	8	-1.8	7.7	13.845	1	2	90	1	125.66	2
1992	3	1.5	8.4	0	0	2	90	0	115.1	2
1993	1	-0.3	10.7	0	0	2	90	0	120.86	2
1994	3	2.1	7.7	0	0	2	90	0	113.18	2
1995	3	5.1	9	0	0	2	90	0	103.58	2
1996	9	-0.9	9.2	28.81	1	2	90	1	122.78	2
1997	17	3.9	7.7	64.155	1	2	90	1	107.42	2
1998	4	2.6	8.6	0	0	2	90	0	111.58	2
1999	5	-0.7	9.1	5.825	1	2	90	1	122.14	2
2000	4	3.9	10	5.86	1	2	100	1	107.42	3
2001	4	3	7.2	0	0	2	100	0	110.3	3
2002	5	5.4	9	5.2	1	2	100	1	102.62	3
2003	10	-2.1	9.4	35.65	1	2	100	1	126.62	3
2004	1	1.9	9.7	0	0	2	100	0	113.82	3
2005	4	-0.6	9.4	2.11	1	2	100	1	121.82	3
2006	6	0.1	9	10.79	1	2	100	1	119.58	3
2007	1	4.5	13.3	9.715	1	2	100	1	105.5	3
2008	3	3.5	8.4	0	0	2	100	0	108.7	3
2009	0	0.3	11.7	0	0	2	100	0	118.94	3
2010	5	0.7	9.9	10.825	1	2	110	1	117.66	3
2011	4	2.3	12.1	18.985	1	2	110	1	112.54	3
2012	4	-3.4	9.2	0.86	1	2	110	1	130.78	3
2013	4	-0.6	9.4	2.11	1	2	110	1	121.82	3
2014	2	3.8	10.8	0	0	2	110	0	107.74	3
2015	5	-0.5	10	11.45	1	2	110	1	121.5	3
2016	2	4.2	9.2	0	0	2	110	0	106.46	3
2017	7	3.5	8.9	15.755	1	2	110	1	108.7	3
2018	3	-0.9	12.9	18.395	1	2	110	1	122.78	3
2019	3	3.4	9.4	0	0	2	110	0	109.02	3
2020	6	6.2	12.2	30.79	1	2	120	1	100.06	3
2021	13	3.4	8	43.67	1	2	120	1	109.02	3
2022	4	4.4	9.4	2.11	1	2	120	1	105.82	3
2023	3	3.2	8.7	0	0	2	120	0	109.66	3
2024	6		11.2	24.54	1	3
2025	6		8.7	8.915	1	3
2026	5		9.7	9.575	1	3
2027	7		11.9	34.505	1	3
2028	4		9.5	2.735	1	3
2029	7		11.4	31.38	1	3
2030	1		7	0	0	3
2031	3		6.9	0	0	3
2032	4		8.4	0	0	3
2033	8		7.9	15.095	1	3
2034	0		10.9	0	0	3
2035	7		11	28.88	1	3
2036	2		10	0	0	3
2037	7		11.4	31.38	1	3
2038	5		8.3	0.825	1	3
2039	3		8.9	0	0	3
2040	0		9.6	0	0	3
2041	3		9.2	0	0	3
2042	6		10	17.04	1	3
2043	3		8.4	0	0	3
2044	5		6.9	0	0	3
2045	6		7.9	3.915	1	3
2046	5		11.1	18.325	1	3
2047	4		11	12.11	1	3
2048	5		10.6	15.2	1	3
2049	4		10.2	7.11	1	3
2050	6		6.6	0	0	3
