# Supplementary material for: The Late Orchid Catches the Bee: Frost Damage and Pollination Success in the Face of Global Warming in a European Terrestrial Orchid
Source: Ecol Evol. 2025 Jan 16;15(1):e70729. doi: 10.1002/ece3.70729 (PMC11739451; doi:10.1002/ece3.70729)
Supplement: Supplementary file 1 — Appendix S1. [file ECE3-15-e70729-s001.zip › ece370729-sup-0001-AppendixS1/temp flowering frost damage upload.xlsx]

## Sheet: Temperatur_Blühbeginn_ohne_Fros
year	population	mean start flowering	earliest flowering	frost damage percent	frost days April	mean April	prediction frost damage
2021	Feek	115.14	103	31	9	12.2	48.26
2021	Küttingen	107.11	88	75	11	12.96	64.248
2021	Schluu	105.75	92	4		10.51
2021	Villigen	104.25	91	83		15.55
2021	Villnachern	90.59	75	80	13	14.2	83.26
2022	Erlinsbach	102.6	80	27	1	15.64	25.132
2022	Feek	107.88	91	0.9	1	13.94	14.422
2022	Küttingen	100.7	92	84		13.66
2022	Schluu	101.26	83	12	3	13.11	20.393
2022	Villigen	99.25	84	41
2022	Villnachern	84.18	74	47	3	16.68	42.884
2023	Erlinsbach	105.26	62	0	2	12.82	12.966
2023	Feek	106.77	88	15	4	12.31	20.953
2023	Küttingen	101.25	87	13	3	10.12	1.556
2023	Schluu	100.66	95	0	3	9.67	-1.279
2023	Villigen	102.64	92	14	1	12.9	7.87
2023	Villnachern	92.2	81	47	4	13.74	29.962
